# Supplementary material for: Comparing Volume Loss in Neuroanatomical Regions of Emotion versus Regions of Cognition in Healthy Aging
Source: PLoS One. 2016 Aug 23;11(8):e0158187. doi: 10.1371/journal.pone.0158187 (PMC4994935; doi:10.1371/journal.pone.0158187)
Supplement: S1 File — A de-identified dataset used in the analyses presented. (XLSX) [file pone.0158187.s001.xlsx]

## Sheet: Sheet1
age	Hand	Gender	Educ	Race	RaceText	IntraCranialVol	LeftCerebellumWhiteMatter	LeftCerebellumCortex	LeftThalamusProper	LeftCaudate	LeftPutamen	LeftPallidum	LeftHippocampus	LeftAmygdala	LeftAccumbensarea	LeftVentralDC	RightCerebellumWhiteMatter	RightCerebellumCortex	RightThalamusProper	RightCaudate	RightPutamen	RightPallidum	RightHippocampus	RightAmygdala	RightAccumbensarea	RightVentralDC	WMhypointensities	LeftWMhypointensities	RightWMhypointensities	nonWMhypointensities	LeftnonWMhypointensities	RightnonWMhypointensities	lhaparcvolume	lh_bankssts_volume	lh_caudalACC_volume	lh_caudalmiddlefrontal_volume	lh_cuneus_volume	lh_entorhinal_volume	lh_fusiform_volume	lh_inferiorparietal_volume	lh_inferiortemporal_volume	lh_isthmuscingulate_volume	lh_lateraloccipital_volume	lh_lateralorbitofrontal_volume	lh_lingual_volume	lh_medialorbitofrontal_volume	lh_middletemporal_volume	lh_parahippocampal_volume	lh_paracentral_volume
69.68	RIGHT	1	20	1	White	1463991	12940	48381	6208	3734	6456	1910	3413	1634	542	4298	12129	51587	6683	3586	5330	1645	3455	1587	479	3722	1241	0	0	121	0	0	GHB243X1	2740	1252	5051	2787	2184	10434	10674	10222	2103	12459	6508	7542	4809	9025	2594	2975
68.25	RIGHT	1	20	1	White	1339182	14785	46332	5635	2957	5297	1643	3939	1600	495	3868	15202	47213	6256	3050	4779	1358	4025	1618	608	3740	695	0	0	30	0	0	GHB313X1	3413	1099	5455	3531	1876	11745	13940	11149	2551	14101	7550	7200	4476	11439	1879	3007
82.62	RIGHT	1	20	1	White	1.50722e+06	13804	46745	5876	3441	4993	1617	3185	1248	440	3752	12755	51967	6955	3706	4852	1449	3198	1236	518	3737	10472	0	0	60	0	0	GHB057X2	2352	2098	5228	2229	1551	9567	13017	8204	2544	12362	5694	5502	5289	9974	2103	2779
63.57	RIGHT	2	16	1	White	1.51666e+06	17576	45464	7117	3900	5741	2087	3497	1451	533	3902	15881	48972	6573	3981	5193	1963	3325	1131	677	3867	1941	0	0	33	0	0	GHB034X1	2889	1932	6922	3002	1731	9463	11041	9040	2788	10616	7447	6705	4830	10196	1594	3011
64.87	RIGHT	2	16	1	White	1.5077e+06	15357	47020	7316	4060	5816	1894	3525	1434	501	3951	14680	49733	7333	4056	4948	1711	3167	1030	647	3603	2234	0	0	40	0	0	GHB034-2	2798	1869	7103	3179	1702	9270	11590	9010	2934	10846	7211	6714	5245	10360	1820	3300
65.79	RIGHT	2	16	1	White	1505659	15569	45806	6717	4018	5588	2143	3468	1314	420	4125	15669	48352	6975	4091	5339	1930	3384	1225	621	3858	2117	0	0	39	0	0	GHB034X3	2734	1868	6928	3241	1447	9242	11616	8971	2781	10670	7356	6807	4612	9935	1643	3502
77.3	RIGHT	2	18	1	White	1.56094e+06	15885	44517	6376	3524	5110	1695	3732	1468	494	4307	15412	45656	6250	3608	4758	1556	3924	1473	472	3928	2467	0	0	107	0	0	GHB091X1	2654	1309	5964	2775	1766	9511	10611	10170	2316	10074	7419	5988	5401	8691	2308	3043
78.36	RIGHT	2	18	1	White	1.55872e+06	15272	45197	6150	3395	5034	1690	3744	1589	561	4107	16274	56972	6362	3661	4811	1680	4061	1565	558	3717	2837	0	0	116	0	0	GHB091X2	2825	1397	5618	2883	1762	10059	10487	10124	2541	10646	7094	5984	5219	9385	2301	2902
80.38	RIGHT	2	18	1	White	1.56568e+06	15489	56489	6457	3356	4713	2185	4348	1745	676	4296	19538	57562	6633	3497	4529	2032	4785	1851	578	3867	3867	0	0	78	0	0	GHB091X3	2625	1187	5715	2521	1538	9267	10278	9732	2161	9941	6464	5539	4772	8792	2078	3051
80.54	RIGHT	2	16	1	White	1.13346e+06	13355	43158	6758	3596	5041	1378	3604	1154	496	3517	13463	44301	6080	3908	4700	1319	3477	1055	574	3534	4344	0	0	19	0	0	GHB010X2	2397	1922	4338	2475	1266	8441	9680	9028	2400	11839	6904	5040	4628	6755	2069	3306
82.67	RIGHT	2	16	1	White	1.37747e+06	12701	43734	5756	3561	4821	1365	3458	1247	398	3513	11955	46085	5186	3853	4905	1621	3387	1225	431	3540	4140	0	0	52	0	0	GHB010X4	2718	1957	4517	2566	1322	9573	8741	9766	2294	11345	7372	4913	4822	7250	2484	3371
79.57	LEFT	1	16	1	White	1.57357e+06	13307	48968	4907	3660	3957	1456	3461	1437	562	3666	13439	50728	5575	3973	4034	1241	3811	1424	595	3232	3838	0	0	30	0	0	GHB011X2	1632	1711	4748	2822	1498	7486	11084	10016	2320	10976	6738	5826	5684	8493	2180	3335
67.11	RIGHT	1	18	1	White	1.84192e+06	16562	48209	7786	3920	6464	2018	3898	1920	513	4824	16323	49866	8382	4124	6223	1707	4572	1852	626	4657	1774	0	0	54	0	0	GHB222X1	4869	1242	7877	3433	2811	13574	14548	13800	3308	14125	9167	7929	5131	12076	3001	5017
63.32	LEFT	2	16	1	White	1.29013e+06	13212	41854	5949	3273	5470	1644	3605	1493	441	3816	12598	41599	6094	3405	5219	1367	3387	1481	543	3505	601	0	0	44	0	0	GHB048-2	2506	2235	4847	2688	1943	9566	10425	8618	2537	13014	6910	5383	4454	8904	2197	4157
73.89	RIGHT	1	12	1	White	1.42963e+06	13376	42691	5258	3061	4808	1354	3368	1307	400	3472	13262	43719	5498	3176	4843	1395	3340	1510	606	3193	2173	0	0	55	0	0	GHB049X1	1933	1313	5908	3079	2050	9066	11435	10643	2593	10290	6456	5636	4377	7356	2301	3156
75.87	RIGHT	1	12	1	White	1411155	12993	41935	6060	2910	4189	1224	3420	1289	405	3100	12707	42696	5868	3115	3942	1301	3376	1295	596	2960	2416	0	0	41	0	0	GHB049X2	1911	1328	5407	2861	1659	9284	10917	10390	2594	9748	6636	5179	3860	7086	2261	3161
70.48	RIGHT	1	18	1	White	1.79701e+06	19193	59621	6915	3384	5298	1915	3749	1623	466	4285	18447	60342	7037	3362	4847	1741	3711	1837	496	4147	2348	0	0	39	0	0	GHB050X1	2428	1995	5310	3250	1601	9885	10731	9194	3082	13473	7979	6057	5854	11235	2044	3512
72.58	RIGHT	1	18	1	White	1799277	19482	58484	6508	3521	5290	1969	3769	1697	427	4309	18945	59844	6911	3640	4896	1765	3688	1759	491	4140	2972	0	0	63	0	0	GHB050X2	2324	2000	5338	3526	1427	9568	10245	8686	3266	13363	7954	5983	5867	11111	2075	3331
68.03	RIGHT	2	18	1	White	1.5262e+06	22406	53463	6857	3500	5531	1844	4008	1575	649	3885	22061	53114	7375	3659	4966	1702	3823	1909	772	3946	1768	0	0	19	0	0	GHB045X1	2230	1184	7151	2790	1877	11416	13018	10126	2952	11558	7321	5491	5100	11502	2161	3830
69.15	RIGHT	2	18	1	White	1.52378e+06	21473	53941	7124	3587	5717	1650	3862	1647	644	4198	19323	55406	7376	3673	4984	1534	3643	1457	682	4193	1947	0	0	33	0	0	GHB045-2	2397	1345	7733	3111	1861	11738	13443	10349	3090	12204	7704	5617	6068	11873	2210	4197
71.53	RIGHT	2	18	1	White	1.53607e+06	20005	65767	6676	3490	4656	1866	4129	1836	648	4214	17960	67080	8247	3612	4653	2075	3915	1946	804	3962	1855	0	0	44	0	0	GHB045X3	2384	1266	7796	3194	1364	11400	13442	9860	3064	11655	7179	5566	5498	11720	2035	4247
78.29	RIGHT	1	18	1	White	1.51412e+06	15088	41396	6712	3376	5454	1577	3624	1667	517	4001	14990	52382	6769	3349	4919	1320	3549	1582	577	3787	2428	0	0	27	0	0	GHB204X1	2109	1792	5088	2912	1891	8861	11537	11224	3681	11724	6500	6349	4060	9554	1951	3051
82.09	RIGHT	2	16	1	White	1509505	14191	50388	6300	3922	4378	1544	2813	1294	373	3477	14490	51286	6789	3471	4191	1468	3054	1456	391	3498	14461	0	0	252	0	0	GHB039X1	1932	1869	6458	3257	1837	8816	10451	9920	2319	12718	7200	6040	4960	8951	2009	3495
84.8	RIGHT	2	16	1	White	1.50233e+06	17647	46964	6187	3596	4520	1849	2775	1183	509	4147	16687	49557	6410	3227	4298	1357	3005	1194	438	3724	15575	0	0	236	0	0	GHB039X3	1973	1765	5342	3180	1608	10161	10160	9626	2233	11353	7295	6128	4923	8482	2004	2975
73.88	LEFT	2	20	1	White	1.31547e+06	11777	40468	5766	2894	4875	1524	3147	1537	370	3549	11593	41369	5955	2994	4737	1288	3217	1177	492	3340	1855	0	0	56	0	0	GHB006X2	2286	1818	8062	2962	1801	8431	10487	9132	2166	9592	5660	6089	4996	8077	1869	2936
75.82	LEFT	2	20	1	White	1.35796e+06	11364	52030	5822	2966	4663	1657	3380	1827	253	3562	14126	63144	6270	2915	4922	1477	3795	1423	520	3183	1907	0	0	26	0	0	GHB006X3	2495	1769	8135	3161	1722	8655	11280	9592	2256	10000	5680	6045	4888	8073	1970	2917
68.47	RIGHT	2	20	1	White	1.33485e+06	14558	53536	6203	2923	4880	1540	3803	1387	414	3393	14065	54161	6625	2992	4356	1330	3622	1194	415	3370	2303	0	0	39	0	0	GHB127X1	2459	2286	6591	2874	1968	9299	10291	7885	1954	10445	7397	6572	4160	8694	2044	3207
69.52	RIGHT	2	20	1	White	1.27477e+06	14883	50706	6163	3017	5223	1521	3735	1478	448	3547	14131	51559	6426	3043	4430	1304	3547	1497	460	3701	2665	0	0	30	0	0	GHB127X2	2037	2380	6347	3095	1524	9789	10393	7782	1933	10941	7426	6545	5028	7925	2248	3166
67.32	RIGHT	1	20	1	White	1.71345e+06	15988	48066	8667	4018	6339	1879	3999	1771	559	4221	16470	51881	9315	3832	5857	1631	3547	1534	582	4185	1146	0	0	35	0	0	GHB128X1	2637	2464	6384	3176	2224	10677	13147	10685	3065	11146	7767	6668	5881	11852	2526	4286
68.37	RIGHT	1	20	1	White	1.67543e+06	16542	46851	7876	3886	6362	1880	4059	1699	682	4385	16292	49969	8213	3855	5889	1684	3327	1576	476	4047	1169	0	0	31	0	0	GHB128X2	2554	2632	6158	3144	2461	10544	13137	10151	3072	11487	7574	6864	5437	11095	2571	3906
65.29	AMBIDEXTROUS	2	18	1	White	1.50258e+06	17162	46341	6878	3985	5623	1876	3816	1462	583	3856	16152	49642	6954	4056	5042	1608	3832	1458	607	4056	1516	0	0	35	0	0	GHB203X1	3120	1533	7044	2603	1836	10609	14408	11820	3024	11131	8216	7594	4936	11957	2211	4077
76.74	RIGHT	2	20	1	White	1.2364e+06	14219	44636	6435	3149	5586	1589	3723	1367	453	3812	14178	45437	6118	3183	4888	1348	3641	1312	444	3667	1215	0	0	56	0	0	GHB238X1	1941	1267	4599	2517	1906	8623	10930	9316	2461	11101	6687	4844	4255	8651	2111	2821
78.63	RIGHT	2	20	1	White	1223909	13437	57306	6204	3110	5285	1818	4351	1927	369	3717	13487	58733	6404	2955	5324	1812	4407	1786	664	4050	1723	0	0	26	0	0	GHB238X2	1919	1273	4321	2199	1627	9109	10412	9796	2328	10650	6274	4409	4287	8377	2017	2719
85.07	RIGHT	1	19	1	White	1.63959e+06	12864	47611	7006	4510	5498	1758	3250	1173	379	3576	13274	50238	7062	4628	5443	1536	3262	1537	448	3634	24105	0	0	444	0	0	GHB180X2	2619	1816	5747	2389	2046	10309	11390	8821	2775	11544	7274	6105	6346	9874	2130	3397
77.53	RIGHT	1	20	1	White	1.50576e+06	15162	50597	7207	2925	4612	1280	3507	1319	509	4065	14764	52565	6794	3193	4362	1178	3455	1313	294	3765	3076	0	0	54	0	0	GHB012X2	2358	1381	5460	2052	1913	8681	10457	9912	2404	8667	6772	5376	4854	7995	2334	3285
79.77	RIGHT	1	20	1	White	1503829	16510	49745	7070	2986	4566	1128	3422	1548	574	4059	15730	50850	6566	3152	3916	1155	3426	1554	545	3624	2308	0	0	26	0	0	GHB012X3	2361	1577	5810	2209	2206	9031	10971	10179	2299	8825	6798	5923	4709	8658	2756	3289
70.06	RIGHT	2	14	1	White	1.50949e+06	13475	48461	5676	3116	4346	1349	3278	1214	478	3621	12278	50803	5904	3332	4479	1203	3410	1346	355	3449	1807	0	0	38	0	0	GHB178X1	2183	1425	6442	3447	1825	9944	9713	9866	2685	12535	6918	6742	4559	9249	2130	3217
80.58	RIGHT	2	17	1	White	1.47779e+06	12506	45900	5625	3331	4758	1574	3151	1710	620	3371	12502	46137	5828	3206	4325	1334	3133	1504	551	3290	10553	0	0	99	0	0	GHB098X1	2020	1969	6173	2626	2077	9326	13021	11006	2355	12526	6697	6795	4827	8324	2040	3581
80.14	RIGHT	2	15	1	White	1.34967e+06	11945	35060	5113	3295	4324	1371	2699	1309	268	2701	10080	37020	5618	3551	3882	1212	2663	1253	392	2734	5312	0	0	165	0	0	GHB283X1	2050	1171	5072	2570	1237	9193	11842	9341	2529	8984	5842	5460	4720	8046	1759	3273
63.02	LEFT	1	18	1	White	1.44165e+06	19943	53181	6359	3771	5765	1822	3556	1857	495	3900	19857	54827	6399	3462	5406	1535	3530	1634	519	3679	1477	0	0	54	0	0	GHB040X1	2488	3072	6563	2847	1834	11809	14426	10679	3047	12434	7732	5562	4819	12262	2087	3526
64.16	LEFT	1	18	1	White	1.39826e+06	18588	53072	6372	3802	5892	1777	3654	1835	556	3805	19117	54793	6278	3611	5246	1494	3523	1587	534	3657	1294	0	0	30	0	0	GHB040-2	2419	2973	6265	2957	2154	11893	14330	10263	2995	12071	7502	5562	5391	12104	2134	3607
66.09	LEFT	1	18	1	White	1.36226e+06	20628	52593	6733	3735	5572	1524	3428	1850	587	3730	20493	53424	7573	3513	4665	1375	3620	1574	627	3442	1594	0	0	28	0	0	GHB040X3	2677	3263	6837	2854	1844	12211	14485	10488	3183	12857	7910	5672	5269	12409	2232	3743
64.87	RIGHT	1	16	1	White	1.82655e+06	16047	51228	8089	3453	5150	1895	3575	1537	523	5525	16217	51235	7882	3941	6156	2156	3772	1858	774	4609	3759	0	0	39	0	0	GHB066X2	3072	1352	8670	3673	2991	10201	11890	10707	3113	12700	7470	7517	6296	9793	2353	3504
67.63	RIGHT	1	16	1	White	1.8637e+06	15407	65914	7676	3458	5096	2048	4107	1982	436	4545	15206	67314	7877	3351	5281	2085	4220	1910	676	4119	4352	0	0	55	0	0	GHB066X4	2998	1261	8253	3542	2502	10481	11235	10626	2817	12744	7199	7390	5300	8934	2798	3577
77.49	RIGHT	2	20	1	White	1629053	15083	39840	6499	4110	4630	1772	3829	1656	387	4587	21578	40011	6496	4080	3710	1026	3763	1561	535	4511	10932	0	0	66	0	0	GHB116X2	2067	1698	6313	3082	2291	8034	12893	10766	2790	11400	7467	7838	5099	10393	2472	3230
80.68	RIGHT	1	20	1	White	1.30252e+06	11205	42026	5446	3946	5331	1513	3427	1834	363	3683	13703	42648	5508	3787	4855	1501	3150	1481	438	3513	1464	0	0	203	0	0	GHB087X1	1827	1262	3659	2660	1490	9047	10932	9517	2064	11239	6481	6055	4421	8690	2353	3153
75.09	RIGHT	1	16	1	White	1.74235e+06	20331	55932	6624	3312	5022	1673	3660	1570	541	4475	19452	59494	6945	3336	4975	1702	3721	1654	567	4105	7495	0	0	97	0	0	GHB310X1	2480	2071	7742	3452	2189	9763	13558	10741	3123	13489	7765	6095	5996	9951	2520	3937
76.42	RIGHT	2	20	6	Filipino	1.29013e+06	14754	42315	5138	2935	4703	1595	3032	1293	390	3279	13727	42815	5561	2974	4073	1225	3217	1322	370	3067	2238	0	0	66	0	0	GHB060X1	1744	1461	6069	2370	1190	8691	8319	7441	2377	7871	6628	4711	4173	6900	1797	3047
64.76	RIGHT	2	17	1	White	1.3822e+06	15067	53535	6092	3364	4418	1993	3647	1736	446	3626	14744	54583	6971	3505	5014	1934	4309	1753	653	3906	1101	0	0	31	0	0	GHB054X1	2324	1847	5005	2660	1803	10765	11850	11064	2456	10483	6616	6077	5165	8437	2074	2772
68.11	RIGHT	2	17	1	White	1.36675e+06	13108	39265	5968	3190	4751	1631	3152	1357	592	3663	12521	41379	6102	3420	4790	1385	3624	1648	696	3703	1037	0	0	55	0	0	GHB054X4	2354	1925	5384	2292	1441	10152	11317	11129	2370	10611	6620	4786	5448	8592	1989	3541
65.53	RIGHT	2	16	1	White	1.44716e+06	12613	47844	5394	2941	4987	1451	3256	1453	432	3328	12930	49470	5693	3217	4589	1242	3499	1615	508	3417	3015	0	0	47	0	0	GHB212X1	2479	1274	5120	3423	1912	8288	13222	8912	2465	10193	7050	6143	4842	10397	2063	3068
67.67	RIGHT	2	16	1	White	1.47592e+06	11809	61858	5420	2863	4289	1630	3848	1821	409	3482	14285	62833	5722	3183	4534	1480	4368	1823	573	3470	4496	0	0	25	0	0	GHB212X2	2498	1213	4803	3474	1622	8301	12741	8595	2408	10212	6843	5697	4375	10783	2013	3438
78.37	RIGHT	2	18	1	White	1.41306e+06	12160	52866	5566	3318	4163	1556	3911	1596	264	3558	12711	54974	5436	3406	4179	1271	4223	1527	592	3342	5004	0	0	50	0	0	GHB007X3	2157	1435	4059	2188	1132	6708	10969	9622	2495	10630	6720	4464	4592	9809	1847	2871
71.42	RIGHT	2	18	1	White	1.29974e+06	13755	45159	6338	3672	4905	1772	3647	1480	444	4028	14211	47695	6583	3504	4463	1473	3871	1458	412	3664	5077	0	0	90	0	0	GHB084X1	1757	1656	4846	2453	1183	7616	11665	10682	2225	9515	5784	4686	4060	8954	1824	3321
78.32	RIGHT	2	18	1	White	1.44309e+06	14298	41077	6771	3302	4457	1125	3402	1215	467	3203	14341	42392	6754	3558	4057	1235	3025	1189	447	3144	14629	0	0	116	0	0	GHB003X2	2438	1368	7093	2458	1639	8513	11952	10121	2177	10118	6688	5481	4907	9405	1869	3397
79.41	RIGHT	2	18	1	White	1.40851e+06	13347	42413	7171	3253	4604	1558	3312	1199	363	3360	12686	44288	6207	3498	4730	1342	2915	1344	487	3095	15989	0	0	190	0	0	GHB003X3	2393	1245	6902	2368	1657	8639	12309	10010	2137	9587	6667	5241	4816	9244	1839	3445
81.37	RIGHT	2	18	1	White	1.44425e+06	21185	51766	6322	3564	4551	1676	3919	1524	455	3141	21068	55536	6706	3434	4058	1625	3621	1489	609	3220	19019	0	0	60	0	0	GHB003X4	2400	1215	6127	2183	1397	8127	12134	10127	2123	9744	6313	4916	4739	9219	1829	3368
92.37	RIGHT	2	18	1	White	1.37822e+06	14829	33321	5773	3966	4897	1309	2322	1047	355	3283	13298	35607	5628	3887	4376	1300	2716	925	444	3075	24906	0	0	200	0	0	GHB307X1	1842	1539	4551	1939	975	7799	9542	9493	2290	8070	5871	5215	4463	8970	1227	2418
85.3	RIGHT	1	20	1	White	1.66788e+06	17548	50001	6020	3695	4662	1541	3512	1427	520	3956	15575	49192	6008	3816	4530	1454	3516	1303	434	3630	5595	0	0	57	0	0	GHB104X1	2513	1728	6654	2157	1936	8751	14388	9057	2730	10298	6846	4335	3921	10458	2237	3745
70.19	RIGHT	1	18	1	White	1.92333e+06	16331	75695	8269	4546	5847	2194	4733	2083	587	4129	15886	76405	7964	4172	5480	2226	4934	1986	627	3790	4625	0	0	57	0	0	GHB113X2	3100	1426	7316	3632	2296	12085	14618	12056	3356	12895	8731	8683	5803	13192	2240	4010
72.19	RIGHT	1	18	1	White	1.91072e+06	25264	71047	7932	4557	5626	2127	4782	2047	580	4533	20453	78861	8038	4071	5646	2148	5261	2190	684	4301	5670	0	0	77	0	0	GHB113X4	2988	1427	6592	3267	2437	11295	14037	11748	3160	12526	8488	7995	5563	13563	2043	3915
79.13	RIGHT	2	14	1	White	1.38853e+06	12916	47609	6213	3900	5684	1508	3304	1226	519	3748	13404	48956	6615	3128	5057	1302	3509	1297	567	3402	5333	0	0	720	0	0	GHB004-1	2971	1598	5849	2593	1282	8758	13489	9748	2308	11289	6586	6195	4158	10694	2200	2806
62.78	RIGHT	2	18	1	White	1.37796e+06	12900	45247	7209	3407	5288	1605	4274	1501	550	4007	12178	47391	7529	3349	4946	1528	4085	1523	701	4000	801	0	0	6	0	0	GHB143X1	2872	1602	5718	2517	1834	10569	12019	9988	2578	11276	7515	6029	5366	10409	2913	3900
63.68	RIGHT	2	18	1	White	1.36213e+06	12650	42747	6864	3212	5272	1557	4249	1520	762	4029	12526	44568	6881	3355	4988	1554	4110	1571	785	4037	826	0	0	16	0	0	GHB143-2	2428	1540	5655	2419	1982	10627	11976	9932	2545	11209	7629	6064	5428	10821	2971	4174
65.69	RIGHT	2	18	1	White	1.36985e+06	17340	68914	8241	3085	3876	1572	4596	1574	731	3568	18193	73574	7613	3163	3905	2089	4642	1695	966	3681	1273	0	0	49	0	0	GHB143X4	2338	1556	5658	2175	1996	9630	11419	10138	2398	10400	6990	5365	5065	10421	2800	4127
70.15	RIGHT	1	12	1	White	1.56718e+06	10949	49625	6961	3946	5599	1546	4423	1662	546	3519	11063	52076	7082	4117	5362	1481	4322	1579	594	3625	2834	0	0	50	0	0	GHB252X1	2830	1554	6700	3247	2432	10689	15503	13591	3056	13459	7458	7939	4579	12195	2409	3753
72.13	RIGHT	1	12	1	White	1.55711e+06	14250	59545	7742	3859	4091	1601	3168	686	356	4088	12727	65097	7479	3818	4149	2041	5341	2053	836	4093	2368	0	0	53	0	0	GHB252X2	3151	1339	6209	3113	4878	9415	14324	13708	3056	12511	7375	7220	4411	11370	2641	3424
62.64	RIGHT	2	20	1	White	1.48827e+06	17735	48363	9242	3803	4707	1210	4237	1532	602	3757	21593	54021	7807	4163	5096	1282	4268	1505	602	4033	1989	0	0	44	0	0	GHB020X2	2657	1304	9114	2665	2187	10649	12900	12186	2806	12103	7986	8869	5696	11408	2661	4542
63.71	RIGHT	2	20	1	White	1490081	17917	48424	7011	3698	5783	1853	4143	1711	607	4038	16683	53969	7426	3967	5346	1669	4190	1575	599	3886	2689	0	0	45	0	0	GHB020-3	2898	1300	8946	2814	2223	10450	12384	12483	2957	11565	7754	9623	6429	11053	2692	4658
72.55	LEFT	2	17	1	White	1.20217e+06	11353	38494	5632	3589	4789	1388	3234	956	384	2857	10988	39988	5680	3808	4318	1245	3316	1127	547	2877	1659	0	0	47	0	0	GHB268X1	2270	2140	5646	2417	1825	8105	10379	6794	2194	10042	5650	4876	3973	7642	1962	2822
79.12	RIGHT	1	12	1	White	1.68481e+06	13235	61494	6969	4220	5097	2176	4497	2161	407	4191	16159	67376	7734	3984	5136	1918	4843	2107	703	4146	3926	0	0	53	0	0	GHB335X1	3130	2349	7967	2896	1648	12795	15122	15745	3586	13188	7627	7691	5238	12348	2350	4246
67.07	RIGHT	2	17	1	White	1.42462e+06	15495	46493	5874	3512	4907	1740	4494	1491	457	3939	13638	46641	6207	3574	4509	1652	4616	1683	550	3718	1138	0	0	32	0	0	GHB022X2	2181	1572	5223	2313	2024	8447	11182	10602	2109	10485	6242	5888	4268	7359	2056	3514
68.39	RIGHT	2	17	1	White	1.41214e+06	12475	47416	5927	3448	4850	1874	3985	1689	354	3934	12429	46437	6080	3445	4440	1453	4451	1533	540	4157	1787	0	0	43	0	0	GHB022X3	2256	1428	4974	2288	1826	8259	10254	9496	2177	10189	6427	5682	4324	7510	2097	3320
69.78	RIGHT	2	20	1	White	1.48946e+06	13080	45976	6264	3234	4538	1609	3830	1666	370	3915	13765	46311	6368	3081	4136	1251	3736	1614	445	3885	1803	0	0	46	0	0	GHB023X2	2946	1769	6716	3335	2115	9534	15357	12462	2951	11933	8261	6547	5191	11678	2213	3451
55.5	LEFT	2	18	1	White	1.40992e+06	15713	53439	6266	3135	5206	1612	3991	1560	495	3693	17329	55676	6386	3367	5071	1487	4235	1573	579	3427	1190	0	0	29	0	0	GHB024X1	3228	2085	6110	3073	1933	10185	13791	10013	2170	10281	6952	6974	4856	11449	2117	3374
57.74	LEFT	2	18	1	White	1.41671e+06	14674	52896	6034	3061	5438	1668	3908	1699	655	4017	15104	56333	6354	3212	4759	1299	4072	1454	422	3502	1251	0	0	45	0	0	GHB024-3	3131	2187	6570	3100	1492	10075	13461	10100	2038	10060	7073	6670	4973	11159	2164	3509
69.18	LEFT	1	20	1	White	1.53498e+06	18734	50358	7482	4190	6279	2104	4079	1660	609	4313	17801	51620	7537	4640	5653	1773	4646	1895	512	4631	2258	0	0	59	0	0	GHB027X2	3016	2846	4972	3049	1992	11581	11631	11165	2168	11796	7833	6950	5160	9785	2272	3619
66.44	RIGHT	2	16	1	White	1.36849e+06	14597	42675	6031	3855	5391	1707	3534	1452	513	3826	14714	43647	6305	3768	5036	1391	3689	1380	657	3715	1697	0	0	12	0	0	GHB028X2	2506	1870	6522	2872	1612	9010	11382	11377	2672	10557	6372	6683	4229	9820	1616	2791
62.01	RIGHT	2	13	1	White	1.31644e+06	16797	46174	6649	3668	6030	1999	3510	1586	744	4173	15971	46604	7125	3894	5504	1661	3861	1777	722	4179	920	0	0	11	0	0	GHB041X1	2713	1458	5692	3109	1722	10453	11191	10983	2511	10742	7257	7725	4468	10303	2106	2502
66.11	RIGHT	2	13	1	White	1.33272e+06	21100	50807	6882	3545	5355	2223	3785	1755	711	4266	18717	56767	7365	3649	5239	2081	4224	1807	720	4270	1180	0	0	9	0	0	GHB041X3	2474	1399	5745	2647	1545	10211	10784	10513	2556	10728	7126	7274	4406	10425	2011	2357
64.69	RIGHT	2	16	1	White	1.33236e+06	15834	58218	7005	3019	5519	1421	4004	1768	566	3974	16202	57167	7351	3368	5006	1202	4022	1672	525	3816	1627	0	0	11	0	0	GHB221X1	3672	1461	6614	2673	2005	11492	13037	8510	2989	10999	7829	6201	5000	10682	2154	2948
63.41	RIGHT	1	18	1	White	1469285	14821	50333	5802	3158	5329	1477	3426	1644	420	3512	12250	51023	6528	3138	5119	1342	3250	1634	537	3366	1385	0	0	25	0	0	GHB320X1	2827	1715	6107	3500	2120	10632	14878	12233	2436	12275	7938	6943	6124	11508	2246	3820
57.25	RIGHT	1	16	1	White	1.48884e+06	18226	51126	8635	3459	6584	1565	4328	2043	649	4246	16707	52183	7549	3437	5943	1781	4400	2180	783	4243	2280	0	0	12	0	0	GHB035X1	2553	1696	7262	3529	2236	12365	14374	13308	3087	12362	7893	9380	5460	11735	1903	3655
83.45	RIGHT	2	18	1	White	1.29151e+06	10468	44104	6409	3945	4490	1487	3281	1611	282	3041	12135	46902	6643	3220	4363	1166	3680	1323	441	2630	5034	0	0	80	0	0	GHB323X1	2289	1595	8493	2237	1568	7554	13594	10547	2644	10061	6806	5428	4147	12760	1640	3738
61.77	RIGHT	2	17	1	White	1.28387e+06	16186	46268	5725	4043	5358	1676	4014	1829	531	3856	16290	47498	6099	3951	5103	1407	4202	1685	593	3537	1517	0	0	9	0	0	GHB030X1	2816	1693	6824	2721	2545	9289	12293	10108	2646	10331	7308	6226	4769	10648	2503	4168
63.89	RIGHT	2	17	1	White	1225974	14096	46917	5965	4228	5582	1663	3876	1563	531	3693	14476	48522	6051	4185	5379	1296	4219	1491	654	3733	2033	0	0	16	0	0	GHB030-3	2778	1724	6844	2729	2459	9868	12431	10025	2568	11012	7113	6374	4967	10809	2794	3994
64.44	RIGHT	1	17	1	White	1.56244e+06	16015	50708	6710	3506	5657	1811	4144	1571	428	4375	14254	54277	6958	3602	5154	1555	4414	1603	426	3979	1250	0	0	28	0	0	GHB031X1	1988	1163	7069	3082	2248	9204	14218	11276	3635	13879	7018	6312	4269	10346	2551	3523
66.55	RIGHT	1	17	1	White	1.55404e+06	14285	50259	7001	3541	6045	1880	3945	1709	578	4235	13719	52639	6886	3393	5553	1658	4202	1669	449	4113	2250	0	0	31	0	0	GHB031-3	1892	1135	6664	3115	2275	8627	13802	11870	3352	13368	6902	6271	4653	10004	2629	3643
67.65	RIGHT	1	17	1	White	1.53777e+06	15046	49162	6210	3612	6224	1910	3988	1594	516	4205	15001	51266	6265	3705	5923	1604	4198	2038	695	4020	2173	0	0	31	0	0	GHB031X4	2006	1263	6992	2931	2374	9132	14157	11846	3378	13807	6969	6349	4719	10033	2703	3505
68.76	LEFT	2	12	1	White	1.24672e+06	17709	50132	6098	2834	4487	1561	3456	1791	627	3196	16981	54460	6190	2904	4283	1706	3800	1776	536	3293	3033	0	0	15	0	0	GHB037X1	2326	1732	6210	2619	1475	8133	12500	7992	2163	11312	7158	5922	4806	9153	1777	3444
71.92	LEFT	2	12	1	White	1.23093e+06	14189	41282	6167	2557	4392	1167	3305	1737	532	3214	19265	43061	5943	2803	4008	1315	3331	1548	498	3313	2916	0	0	37	0	0	GHB037X2	2397	1904	6012	2864	1681	8669	12003	8631	2376	11212	7605	5740	4516	8781	1785	3211
79.73	RIGHT	2	16	1	White	1.45725e+06	13377	40638	5378	3315	4646	1471	2466	934	395	3379	13323	42573	5767	3316	4614	1339	2988	1180	515	3284	4778	0	0	76	0	0	GHB260X1	2275	1347	6921	2414	1282	8856	14184	9156	2907	9721	6733	6234	4406	8650	1759	3361
55.07	RIGHT	2	15	1	White	1.31708e+06	13808	40805	5767	3320	6083	1752	4072	1713	740	3587	14137	42797	6196	3408	5580	1459	4155	1641	660	3564	813	0	0	99	0	0	GHB036X1	2246	2317	6167	2641	1605	10293	12901	10780	2724	11062	7058	6641	4584	9770	2601	3257
56.28	RIGHT	2	15	1	White	1.32113e+06	13232	40650	6164	3374	6094	1763	4092	1546	604	3521	13672	43214	6290	3386	5486	1512	4082	1567	628	3652	775	0	0	59	0	0	GHB036-2	2358	2649	6159	2857	1685	10610	13428	11230	2956	11518	7478	6618	4686	9803	2647	3277
80.47	RIGHT	1	19	1	White	1.53789e+06	11301	41173	5742	3727	4730	1611	3222	1491	594	3549	11331	41650	6176	3743	4098	1303	3103	1471	524	3394	5237	0	0	124	0	0	GHB052X1	2437	1392	7447	3514	1539	9270	15487	9676	3249	11259	8189	7532	5426	11302	1976	4127
81.85	RIGHT	1	19	1	White	1.52364e+06	9709	42261	6019	3644	4133	1350	3123	1451	525	3437	11744	46893	6410	3720	4021	1290	3151	1307	482	3198	6130	0	0	110	0	0	GHB052X3	2587	1517	7105	3573	1176	9769	15251	9986	3175	11406	8163	7863	5429	11550	1872	3910
66.75	RIGHT	2	17	1	White	1.60794e+06	17790	53509	6332	3515	5701	1789	3679	1770	435	4089	17089	53109	6429	3633	5225	1729	4258	1762	623	3952	2676	0	0	95	0	0	GHB042X1	2782	1813	5826	2708	2205	10765	13922	11968	2814	11104	7926	5684	5354	10089	2287	4833
66.28	RIGHT	2	18	1	White	1.18159e+06	12311	43139	5223	2921	3708	1552	3299	1269	535	3368	12220	47153	6057	2925	4167	1668	3354	1058	505	3395	1297	0	0	39	0	0	GHB044X1	2269	1427	4973	2066	1576	8764	9324	8299	2145	9225	6544	5866	3791	8911	2087	2667
70.71	RIGHT	2	18	1	White	1.1906e+06	12848	51731	5598	2669	4125	1745	3458	1448	588	3249	15271	55030	5757	2850	4086	1636	2468	1040	597	3293	2714	0	0	24	0	0	GHB044X2	1821	1291	4489	2013	1524	8392	8315	7999	2195	8360	6341	5537	3958	8559	2085	2611
78.74	RIGHT	1	20	1	White	1.72856e+06	12251	46161	6318	4006	4981	1646	3161	1095	292	4111	12312	50377	6528	4146	5014	1513	3566	1565	433	4353	8674	0	0	78	0	0	GHB047X1	1900	1672	5146	3659	1893	10462	13035	11660	2561	11282	7422	6301	5383	10450	2114	2927
80.06	RIGHT	1	20	1	White	1.7212e+06	11879	47043	6093	4293	4851	1413	3099	1171	53	3493	25406	39912	7289	5771	4600	1781	3101	1600	213	3807	15005	0	0	105	0	0	GHB047X2	2489	1770	5478	3960	1958	11276	14034	10676	2567	11758	7374	6355	5236	9549	2051	3300
82.05	RIGHT	1	20	1	White	1.72586e+06	12619	43915	6804	3912	5011	1434	2964	1035	300	4172	13317	47782	6404	4030	4641	1445	3399	1444	404	3844	10297	0	0	97	0	0	GHB047X3	1897	1726	4840	3376	1612	11250	12152	10713	2376	11479	7292	5983	5153	8590	1707	2334
72.28	RIGHT	1	20	1	White	1.40956e+06	10561	51331	6824	3107	4053	1116	3903	1359	342	3363	11207	54039	6456	3215	4919	1364	3602	1451	607	4024	2708	0	0	59	0	0	GHB067X2	2362	2052	8405	2860	1769	11450	14964	9475	2764	12046	6624	7228	5013	10274	2451	2711
65.72	LEFT	2	16	1	White	1.36985e+06	11699	43478	5068	2897	3999	1431	3370	1269	488	3277	11713	46532	5245	3008	3700	1290	3544	1279	459	3321	1429	0	0	16	0	0	GHB065X1	2253	1282	4632	3257	1720	8981	10140	11192	3077	11117	7079	5646	4165	9841	2255	2958
67.7	LEFT	2	16	1	White	1.36323e+06	11388	43122	5361	2915	4157	1369	3376	1290	390	3304	11632	46258	5390	2975	3867	1211	3540	1297	373	2942	1607	0	0	13	0	0	GHB065X2	2299	1253	4753	3085	2055	8678	10089	11334	3052	11106	7051	5593	4348	10356	1839	2917
73.09	RIGHT	1	16	1	White	1.77714e+06	14444	54643	6785	5090	5951	1775	3320	1618	395	3531	13882	57777	7221	5084	5657	1523	4335	1820	483	4048	10852	0	0	137	0	0	GHB072X1	3365	2617	6072	3377	2679	13145	17935	14068	2421	13465	8381	6706	5720	12202	2668	3963
64.43	LEFT	1	20	1	White	1003366	12977	38578	6200	3049	5135	1480	3368	1438	733	3590	12393	41414	6403	3096	4554	1317	3712	1202	614	3448	1372	0	0	62	0	0	GHB076X1	2049	1120	4644	2142	1765	8276	9679	9148	2397	9358	5387	6164	3927	8531	2263	1864
65.98	RIGHT	1	16	1	White	1573103	17522	50117	6587	3803	5983	2171	3986	2069	613	4435	18449	51680	6891	3789	5567	1874	3900	1546	643	4126	2055	0	0	41	0	0	GHB046X4	3160	1146	7524	2729	2025	10932	14669	10942	2446	13049	7641	7035	5633	11726	2716	3500
66.2	RIGHT	2	20	1	White	1.34347e+06	13708	42798	6020	2903	4302	1609	3136	1040	393	3519	13892	44209	6454	2937	4217	1238	3283	1206	613	3404	1208	0	0	9	0	0	GHB073X1	2644	1595	5129	2488	1328	9369	11045	9250	2433	9417	6519	6750	4714	8219	1834	2872
67.34	RIGHT	2	20	1	White	1.31362e+06	13947	43685	5993	2950	4512	1543	3145	1134	409	3695	14349	44191	6446	2910	4499	1510	3266	1188	533	3401	1628	0	0	38	0	0	GHB073X2	2557	1423	5878	2228	1364	8872	10679	9374	2383	9268	6461	6650	4398	8014	1662	3517
69.47	RIGHT	2	20	1	White	1.32026e+06	14214	53029	6505	2842	4301	1982	3428	1192	440	3351	15235	58818	6659	2825	4332	1994	3513	1277	615	3293	2027	0	0	36	0	0	GHB073X3	2424	1446	5100	2321	1193	8533	10633	9200	2402	8950	6219	6756	4441	8492	1924	2629
71.48	RIGHT	1	19	1	White	1.51327e+06	17861	48204	6190	3507	4959	1792	3858	1546	501	3904	17727	52221	6728	3463	4537	1460	4085	1640	433	4017	2390	0	0	70	0	0	GHB082X1	4048	2042	5780	3044	1421	9406	13919	10284	2759	10052	8237	7420	5587	10771	2141	3600
79.21	RIGHT	2	16	1	White	1.56894e+06	15696	46205	7202	4199	5538	1837	3052	1346	611	4182	19014	44303	7399	4111	4985	1457	3690	1530	525	3979	2771	0	0	103	0	0	GHB249X1	2711	2442	7453	3209	1755	8266	11920	11014	2514	14091	7421	6715	5852	10997	2593	3687
66.11	RIGHT	2	16	1	White	1.34481e+06	13630	41880	5780	3491	4720	1597	3442	1544	501	3366	14209	42112	6088	3203	4229	1420	3638	1511	546	3350	1262	0	0	28	0	0	GHB079X1	2852	1642	6558	3091	1728	9326	13011	10776	2677	12155	7024	7868	4015	9651	2442	3084
68.76	RIGHT	2	18	1	White	1.56126e+06	14443	44140	7299	3500	5254	1775	3548	1474	637	3988	14150	44475	7452	3498	4331	1405	3271	1368	429	3966	3100	0	0	67	0	0	GHB109X1	2606	1798	7042	2569	2508	7655	13884	10323	2641	9675	8002	5720	4403	11324	2419	3597
69.62	RIGHT	2	18	1	White	1.54499e+06	13375	42319	7261	3374	5372	1724	3291	1537	626	3848	13428	43282	7743	3503	4783	1577	3304	1358	524	3907	3896	0	0	61	0	0	GHB109X2	2676	1727	7106	2432	1871	7828	13445	9906	2650	8972	8023	5598	5272	11439	2311	3452
72.17	RIGHT	2	18	1	White	1.53639e+06	12930	59243	7362	3342	4905	2066	4040	1852	672	4006	15461	63938	8342	3313	4652	1982	4208	1810	681	3839	5080	0	0	96	0	0	GHB109X3	2663	1647	6692	2364	2077	7851	13198	10398	2588	8883	7942	5389	4753	11147	2277	3546
67.97	LEFT	2	18	1	White	1.32592e+06	14853	43175	6205	3699	4676	1470	3551	1296	385	3682	15027	42542	6640	3707	4272	1253	3698	1350	336	3688	3162	0	0	37	0	0	GHB108X1	2567	1329	7237	2973	1355	9582	13056	9642	2491	9898	6840	6400	4305	10245	1891	3094
68.83	LEFT	2	18	1	White	1.30241e+06	14116	42658	5627	3726	4842	1516	3624	1299	496	3457	14881	41518	6087	3846	4364	1339	3602	1325	508	3426	4025	0	0	31	0	0	GHB108X2	1934	1215	7099	3036	1685	9814	13296	10380	2571	10461	6877	6339	4825	9151	1701	3200
71.36	LEFT	2	18	1	White	1.30713e+06	20852	45825	5874	3616	4428	1710	4313	1649	341	3410	18376	48097	6122	3599	4409	1657	4427	1572	653	3417	5629	0	0	36	0	0	GHB108X4	2381	1243	6375	2579	1502	9693	11822	10143	2356	9489	6348	5530	4537	9095	1663	2877
74.12	RIGHT	1	20	1	White	1.43768e+06	11789	46757	6218	3068	4909	1843	3968	1524	613	3338	12873	49124	6624	3240	4674	1575	3956	1349	606	3500	1632	0	0	127	0	0	GHB085X1	2863	1973	5701	2805	1515	10881	13753	11004	2935	12374	6198	6409	5132	10677	1917	2814
76.8	RIGHT	1	20	1	White	1.44481e+06	11486	46945	5749	3128	5428	1683	3942	1591	248	3424	12316	47570	6476	3167	4538	1342	3762	1548	659	3417	2130	0	0	243	0	0	GHB085X2	2845	2046	6022	2817	1444	10629	13371	11171	2861	12984	6063	6409	4832	10820	1851	3509
66.97	RIGHT	2	16	1	White	1424376	14797	40752	6091	3385	5250	1525	3500	1682	494	3488	15713	41182	6256	3272	4622	1282	3576	1402	496	3422	1299	0	0	32	0	0	GHB110X1	2082	1564	5328	2371	1756	9583	10442	9146	2611	10686	6589	6010	4808	9025	2094	2638
68.1	RIGHT	2	16	1	White	1.40511e+06	14143	40178	6129	3263	5166	1037	3527	1574	451	3159	14411	42184	6074	3248	4518	1246	3470	1261	326	3205	1668	0	0	45	0	0	GHB110-2	2393	1453	5206	2494	1764	9068	10214	9159	2623	10526	6481	6238	4949	9218	2065	2584
70.14	LEFT	1	20	1	White	1.4608e+06	19564	55016	6874	3957	6016	2208	3426	1844	608	4021	19313	85353	7522	3886	5636	2094	4655	1963	626	3558	2566	0	0	71	0	0	GHB059X1	2684	2000	7473	3378	2013	13308	14791	12781	2564	11634	7845	7784	5266	11682	2231	3721
71.36	LEFT	1	20	1	White	1.45857e+06	11320	47033	6392	4107	6948	2023	3508	1986	453	3449	11985	47978	6396	3353	4549	975	3607	1654	347	3388	2344	0	0	214	0	0	GHB059X2	2806	1927	6643	3160	1942	12299	13161	13051	2348	11458	8219	7604	5283	11747	2302	3081
68.22	RIGHT	1	17	1	White	1.55436e+06	11646	45906	6735	3949	5837	1696	4014	1599	472	4318	11784	44849	7095	3817	5445	1570	4179	1870	594	4400	2820	0	0	35	0	0	GHB068X1	3850	1587	6271	3029	2171	9590	14665	10627	3206	12387	8477	6002	5328	10779	2043	3728
70.3	RIGHT	1	17	1	White	1.46703e+06	11650	59583	7778	3795	4101	2177	4397	1684	530	3876	15153	53985	7585	3716	4308	2226	4761	2042	724	4065	3597	0	0	26	0	0	GHB068X2	2306	1383	5731	3260	1913	9855	12699	11631	3719	14239	8371	6279	5302	10582	2093	3525
74.49	RIGHT	2	16	1	White	1.55738e+06	15527	44827	6323	3261	4577	1556	3779	1580	515	3968	14644	46885	6888	3499	4123	1506	3638	1624	455	3782	5484	0	0	49	0	0	GHB069X1	2337	2164	6042	2357	2260	9115	13115	11323	2838	10133	6648	6444	4640	9779	2445	4130
78.51	RIGHT	2	16	1	White	1.54678e+06	15982	55962	5715	3311	4152	2115	4231	1999	472	3795	14575	58349	6480	3189	4078	1934	4422	1813	489	3595	9856	0	0	36	0	0	GHB069X2	2198	1890	5852	2308	1931	8924	11750	10998	2446	9303	6242	5776	4208	9480	2205	3749
65.48	RIGHT	2	15			1.16653e+06	15925	40039	5423	2963	4802	1391	3036	1471	384	3470	15208	42239	5563	2991	4479	1206	3131	1362	431	3361	1450	0	0	20	0	0	GHB063X1	2139	1862	5318	2397	1518	8869	9691	9185	2422	10796	6395	5093	4322	9200	1559	2735
67.86	RIGHT	2	16	1	White	1.4562e+06	15757	45718	6752	3325	4978	1666	3697	1619	50	3392	12254	50727	6788	3258	4683	1227	3570	1505	443	3751	10528	0	0	79	0	0	GHB071X1	2248	1733	5539	3281	2163	8037	12644	10616	2411	11176	7886	6982	5110	11905	1843	3105
69.57	RIGHT	1	14	1	White	1.88735e+06	17870	49774	6598	3702	5638	2170	3886	1624	629	4598	17749	52368	6477	4118	5107	2115	3946	1695	741	4298	2508	0	0	85	0	0	GHB089X1	3384	2380	8734	4724	2145	10199	14119	12489	3715	13474	8633	7548	5988	11690	2334	4047
70.71	RIGHT	1	14	1	White	1.87504e+06	17653	50759	6210	3776	5638	2243	3876	1732	609	4859	17231	52517	6908	4280	4972	1940	4179	1855	731	4328	2751	0	0	117	0	0	GHB089X2	3264	2295	8847	4720	2046	10340	14751	12684	3874	13827	9091	7619	6121	12087	2392	4223
67.56	RIGHT	2	16	1	White	1.27903e+06	11690	46742	5720	3196	4960	1617	3640	1656	455	3735	12204	47673	5988	3245	4633	1409	3887	1558	571	3635	1018	0	0	9	0	0	GHB055X1	2261	1891	6566	2651	2740	9315	12893	11459	2704	10552	7106	7140	5184	10018	2236	3883
66.31	RIGHT	1	20	5	Chinese	1.5635e+06	12023	44865	6184	3089	4103	1314	3972	1639	455	3397	13224	45568	5896	2969	4246	1313	3686	1561	462	3210	4162	0	0	32	0	0	GHB228X1	2496	2010	6952	2674	1484	9877	12830	10217	3130	11700	7012	5591	5516	10496	1846	3002
69.18	RIGHT	1	20	5	Chinese	1546380	15674	55871	6131	3127	3267	1862	4449	1841	531	3569	17443	55208	6171	2903	2573	1723	4641	1817	450	3672	5232	0	0	28	0	0	GHB228X2	2558	1834	6610	2318	1573	9243	11555	9990	2742	11354	6727	4984	5755	10281	1642	3005
63.98	RIGHT	2	14	5	Chinese	1.33232e+06	17096	39469	5467	3207	4866	1541	1779	880	728	3856	17026	41928	5476	3304	4750	1285	3235	1695	646	3658	931	0	0	123	0	0	GHB266X1	2264	1955	6330	2613	2731	7658	14256	9528	2723	11199	6844	5935	4564	11398	3687	3031
75.43	RIGHT	2	13	1	White	1.45786e+06	15803	47236	6569	3431	5398	1431	4166	1356	577	3845	16498	49285	6854	3528	4868	1210	4109	1419	556	3778	3695	0	0	79	0	0	GHB086X1	2127	1183	5719	3326	2225	8101	10753	7125	2393	11391	6877	5768	4729	9880	1988	3169
76.63	RIGHT	2	13	1	White	1.45083e+06	14510	47497	6151	3742	5268	1600	3755	1447	657	3996	13723	49213	6381	3688	4975	1202	3806	1680	469	3461	4608	0	0	107	0	0	GHB086X2	2293	1364	6344	3620	2070	8170	12031	7656	2532	11187	6981	6317	4923	9836	1741	3681
74.97	RIGHT	1	20	1	White	1.68156e+06	19166	55319	7235	4258	5661	2167	4125	1803	747	4554	18647	57456	7527	4516	5732	1694	4405	1724	844	4502	5036	0	0	275	0	0	GHB292X1	4442	1957	9997	3540	2434	13408	16132	14015	3133	12209	7397	10075	5329	10150	2395	3282
72.05	RIGHT	2	20	1	White	1.51616e+06	15500	52388	6793	3468	5516	1713	4446	1930	541	4441	15730	55372	7411	3439	4440	1259	4529	1709	496	4068	1451	0	0	10	0	0	GHB095X1	2759	2219	6350	2499	2200	10587	14037	11569	2945	11930	8372	6902	5657	11919	2898	2917
73.53	RIGHT	2	20	1	White	1492605	15798	51761	6795	3454	5670	1326	4325	2031	586	4182	16380	53152	6781	3611	4560	1487	4264	1798	533	3871	1657	0	0	29	0	0	GHB095X2	2732	2025	6467	2377	1953	10450	14374	12217	3182	12562	8224	7046	5110	12207	2863	3319
66.75	RIGHT	2	19			1.33819e+06	14224	40925	6000	3093	4881	1700	3905	1322	413	3497	13556	42515	6458	3072	4489	1316	4106	1408	565	3747	3021	0	0	45	0	0	GHB088X1	2082	2006	5577	2721	1772	8714	10229	8313	2204	10606	5975	6461	4537	8368	1574	2660
67.13	RIGHT	2	16	1	White	1.46381e+06	12936	45469	5833	4326	5134	1763	3634	1620	520	3219	13047	50499	6162	4239	5050	1403	3663	1889	664	3332	3678	0	0	98	0	0	GHB081X1	1930	2365	7547	2523	1669	9323	12975	9506	2869	12512	7210	5797	4896	10986	1999	3560
64.7	RIGHT	2	16	1	White	1.52424e+06	15484	50215	7410	3999	6369	1604	4236	1456	405	4092	18162	50863	7087	3996	5519	1568	4552	1631	518	3915	1525	0	0	86	0	0	GHB171X1	2165	1482	6263	3151	1763	11939	14436	7640	2691	13670	6939	6521	4652	9633	2360	3267
68.13	RIGHT	2	16	1	White	1.51531e+06	14262	65641	6347	3836	5995	2134	4875	1870	415	4432	18055	67947	6706	3904	5853	2257	5216	1907	663	3964	2345	0	0	64	0	0	GHB171X2	2116	1422	6282	3062	1619	11763	13797	7802	2811	12812	6609	6377	4200	9685	2255	3297
75.96	RIGHT	2	13	1	White	1.39119e+06	13456	39691	7166	3560	4838	1465	3661	1732	495	3399	13555	42272	6351	3546	4369	1393	4051	1682	560	3627	2588	0	0	29	0	0	GHB147X1	2398	2793	4589	2566	1808	8267	11633	10905	3221	9950	7171	5556	5090	10062	2340	2709
78.09	RIGHT	2	13	1	White	1478460	10672	39091	5941	3692	4689	1554	3268	1871	526	3323	10793	41088	5892	3504	4147	1272	3217	1554	480	4709	2403	0	0	53	0	0	GHB147X2	1989	2704	4757	2950	2110	8676	12043	10014	3209	10184	7016	5761	5113	10856	2207	2901
65.77	RIGHT	1	18	1	White	1.44807e+06	15764	54597	6784	3688	5467	1652	3926	1823	556	4182	16287	55163	7167	3866	5342	1469	3586	1628	666	3945	1027	0	0	56	0	0	GHB103X1	3482	1701	5705	3043	2307	11018	13986	10365	2717	11192	7339	8240	4867	12382	2387	3357
66.92	RIGHT	1	18	1	White	1.43364e+06	14897	56453	6569	3629	5339	1626	3779	1851	553	4021	14487	58684	7054	3969	5152	1383	3422	1609	477	3749	1155	0	0	70	0	0	GHB103X2	3912	1589	5305	3935	1871	10242	13535	12609	3053	14556	7720	8309	4925	9813	2212	3527
77.79	RIGHT	1	18	1	White	1.43679e+06	15414	48221	6272	3132	4473	1573	3318	1375	397	3730	20219	49845	6091	3109	4236	1342	3274	1390	551	3407	1244	0	0	32	0	0	GHB092X1	2336	1711	5345	1724	1495	10151	14073	10287	3431	11109	7273	6366	5000	8256	2064	3321
79	RIGHT	1	18	1	White	1.4376e+06	18838	48102	6486	3093	3976	1295	3239	1549	297	4071	11443	53308	6277	3065	3840	1798	3175	1369	615	3963	1744	0	0	19	0	0	GHB092X2	2515	1855	5820	2141	1576	9394	13712	9362	3187	10868	8494	6087	4839	8896	1976	3234
80.01	RIGHT	1	20	1	White	1.35684e+06	9935	37063	5608	3083	4643	1461	3016	1470	355	3385	9283	37277	5574	3046	4473	1203	3231	1608	505	3204	2513	0	0	62	0	0	GHB101X1	2101	1968	5061	3006	1644	9263	10471	9931	2532	11072	6997	6413	4217	9541	2696	3895
81.12	RIGHT	1	20	1	White	1.31483e+06	11569	35651	5801	2887	4540	1145	2906	1453	434	3053	11759	35852	6008	3018	4419	1434	3170	1567	470	3093	3082	0	0	52	0	0	GHB101-2	1972	1883	5758	2829	1607	9358	10411	9197	2539	10701	7150	6426	4272	8995	2786	3767
68.67	LEFT	2	17	1	White	1.26175e+06	13804	43400	5830	3045	4485	1119	3175	1187	563	3250	13797	46209	5018	3142	3601	1267	2699	910	440	3200	5250	0	0	36	0	0	GHB096X2	2214	1300	4713	2404	1620	9232	8469	5220	2156	8076	6477	4931	4373	7775	2003	2803
70.9	LEFT	2	17	1	White	1.27279e+06	18066	56801	5472	3171	3899	1440	3662	1328	255	3152	18171	54455	5741	3154	3562	1525	3083	1213	505	3206	7828	0	0	67	0	0	GHB096X4	2119	1181	5756	2344	1526	9406	8075	6221	1968	8244	6178	4586	4542	6935	2022	3246
67.86	RIGHT	2	16	1	White	1.25864e+06	13076	45636	5510	3495	4869	1595	3634	1495	510	3398	13683	47575	5726	3371	4772	1324	3649	1544	678	3498	998	0	0	15	0	0	GHB097X1	2190	1562	5879	1974	1603	9924	11252	8140	2407	10061	6222	5419	3934	8727	2135	3090
70.15	LEFT	2	18	1	White	1.33414e+06	17099	44492	5818	3859	4378	1894	3250	1421	662	4424	22757	39103	5783	4023	4500	1319	2793	1432	508	3590	5936	0	0	13	0	0	GHB163X1	2489	1323	6181	3065	1700	8888	9821	8209	2198	11291	5930	5875	4485	9267	2304	3006
71.54	LEFT	2	18	1	White	1.30942e+06	12272	45416	5812	3838	5231	1609	3228	1501	631	3522	12379	46300	6254	4197	4802	1345	3294	1514	385	3413	5593	0	0	73	0	0	GHB163X2	2324	1432	6103	3158	1669	9266	12639	8544	2175	12114	6148	6031	3939	9579	2211	3215
65.52	RIGHT	1	18	1	White	1.66143e+06	15725	53276	6899	4601	6036	2019	4037	1941	679	4592	15958	54927	7490	4776	5505	1666	4213	1763	614	4451	2143	0	0	47	0	0	GHB131X1	2671	1904	7785	2964	2940	11881	13731	10378	3015	13785	7330	6301	5223	13665	2495	3403
66.46	RIGHT	1	18	1	White	1.65613e+06	16422	52660	7143	4677	6073	1897	4057	1777	581	4382	16306	54163	7520	4864	5621	1647	4295	1955	754	4481	1789	0	0	39	0	0	GHB131X2	2652	1957	7345	2910	2961	12369	13175	10205	2843	13977	7167	6290	4870	14000	2587	3079
68.68	RIGHT	1	18	1	White	1.66415e+06	15434	63604	6977	4443	5741	2281	4448	2238	679	4296	15603	66387	7343	4714	5717	2157	5118	2210	854	4350	2408	0	0	24	0	0	GHB131X3	2481	1872	6818	2804	2487	12405	12634	10756	2500	13749	6749	6005	4836	13235	2512	2841
65.17	RIGHT	1	19	1	White	1.53344e+06	17103	52133	7254	3598	5486	1729	3901	1441	594	4399	15995	53913	7348	3731	5521	1628	3773	1524	567	3924	2390	0	0	111	0	0	GHB107X1	3191	1740	5648	3816	2570	11349	14070	11162	3302	14802	8432	7017	6265	9937	2174	3934
82.71	RIGHT	2	16	1	White	1.26844e+06	9911	37039	5169	3357	4950	1463	2933	1435	437	2803	13335	37114	5058	3299	4945	1306	2530	1367	610	3102	997	0	0	136	0	0	GHB115X1	2135	853	5451	2630	1614	8435	8534	8161	2198	7243	6003	6604	3992	7677	1786	2596
74.5	RIGHT	2	18			1.28644e+06	11278	40203	5026	3699	4853	1317	2999	1295	325	3007	14720	39590	5200	3578	4746	1134	3379	1229	441	3155	6618	0	0	52	0	0	GHB154X1	1718	1741	5302	2763	1413	7227	11448	9711	2161	9965	5884	5800	3836	9808	1787	3423
70.38	RIGHT	2	16	1	White	1524755	16473	51039	6691	3475	5072	1521	3853	1388	554	3478	22229	48632	7144	3709	4663	1423	3872	1660	417	3740	3012	0	0	25	0	0	GHB153X1	2587	2079	5409	2732	1905	9171	11440	8108	2555	10523	6727	6142	4839	9026	2461	2654
70.41	RIGHT	1	20	1	White	1.41293e+06	13278	41435	5933	3423	5204	1584	3104	1379	540	3788	13656	43857	6137	3541	4588	1378	3257	1471	622	3629	1198	0	0	8	0	0	GHB123X1	1459	2225	6151	2528	2455	11904	11951	11236	2416	10098	6987	5742	4915	9774	2212	3118
71.47	RIGHT	1	20	1	White	1.39207e+06	13330	41091	6152	3399	5187	1626	3093	1362	488	3501	13379	43038	6259	3666	4631	1370	3208	1420	644	3472	1132	0	0	10	0	0	GHB123X2	2304	1992	5957	2673	1729	10848	12076	10822	2630	9601	6856	6940	4821	9155	2285	3436
66.29	RIGHT	2	16	1	White	1.43358e+06	15244	43482	6493	3551	4778	1805	3543	1541	507	3993	15041	45709	6980	3757	4289	1353	4069	1463	396	3932	2071	0	0	81	0	0	GHB124X1	2177	1325	5185	3200	1981	8879	11903	10692	2335	12022	6690	6822	4515	8726	2007	2987
67.35	RIGHT	2	16	1	White	1.41636e+06	16612	41641	6790	3542	4814	1910	3360	1498	468	4129	15374	44278	6782	3813	4269	1476	4208	1516	440	3873	2221	0	0	104	0	0	GHB124X2	2425	1330	5335	3342	2050	8841	13012	10376	2274	13207	6833	7064	4446	9295	1878	3443
73.33	RIGHT	1	19	1	White	1.65353e+06	13838	54846	7095	3703	5844	1647	4392	1780	521	4131	13593	55694	7000	3865	5377	1370	4540	1471	626	3962	1732	0	0	36	0	0	GHB133X1	2786	2436	6582	4093	2559	11692	13439	9420	3012	14374	7512	9728	5805	11649	2406	3391
74.34	RIGHT	1	19	1	White	1.54066e+06	18670	52523	6819	3841	6425	1578	4345	1923	652	3790	13616	54890	6409	3959	5194	1083	4506	1484	615	5036	2959	0	0	29	0	0	GHB133X2	2897	2363	6500	4275	1992	11809	13002	9891	3209	14106	7773	9408	5448	11242	2360	3481
67.5	RIGHT	2	16	1	White	1.24567e+06	14297	46161	5954	3122	4287	1503	3673	1529	459	3643	13759	48121	6420	3090	4255	1364	3516	1428	495	3421	1527	0	0	4	0	0	GHB136X1	2745	1637	5815	2957	1805	7627	11903	8933	2866	13028	6712	5642	5242	10563	2181	3451
66.57	RIGHT	2	20	1	White	1.4171e+06	17113	47782	6970	3634	5100	1343	4406	1477	409	4386	15880	52969	7241	3649	4766	1492	4538	1454	568	4225	1291	0	0	35	0	0	GHB160X1	2046	1784	6482	3276	1776	8303	11398	9627	2855	13222	6884	8740	4874	8622	2230	3363
69.08	RIGHT	2	20	1	White	1.39273e+06	16007	47865	6443	3481	5352	1583	4183	1535	597	4260	15938	51047	6639	3606	4944	1470	4322	1668	669	4165	1544	0	0	61	0	0	GHB160X2	2050	1773	6483	3218	1986	9099	10890	9013	2661	12513	6654	8862	5092	8628	2273	3220
68.79	RIGHT	1	19			1.44427e+06	12417	48885	6140	4253	5897	1675	3435	1580	484	3843	12275	49571	6738	4025	5334	1471	3648	1839	554	3732	2486	0	0	64	0	0	GHB165X1	2622	1976	7101	2997	1593	10536	14874	11677	2606	10239	7384	7428	5098	11040	1831	3597
74.89	RIGHT	2	18	1	White	1.44591e+06	15457	44933	6594	3442	5018	1506	3766	1386	450	3653	15157	46869	6709	3762	4933	1355	3726	1350	401	3499	8189	0	0	87	0	0	GHB294X1	1935	1353	5445	2348	1973	9965	12317	10440	2778	12678	6968	6714	4737	8955	2409	3484
69.02	RIGHT	1	16			1.70172e+06	17224	56828	7256	4025	4890	1971	3547	1473	686	4265	16265	58437	7669	3801	4867	1571	4230	1538	577	4144	2938	0	0	156	0	0	GHB161X1	3062	2158	6505	3734	2513	11513	12179	11261	3042	15177	7612	7345	6019	12417	2110	4134
69.58	RIGHT	2	18	1	White	1179342	12917	46358	5680	3208	4579	1500	3265	1482	430	3303	13752	47477	5811	3118	4197	1356	3554	1364	546	3085	933	0	0	61	0	0	GHB139X1	2417	1638	4037	2823	2017	7458	12287	9584	2325	9940	5752	6348	3721	8329	2684	2698
70.38	RIGHT	2	18	1	White	1.18168e+06	13406	47285	5643	3252	4547	1433	3282	1425	395	3445	13451	47634	5665	3041	4240	1270	3501	1210	498	3362	1137	0	0	51	0	0	GHB139X2	2256	1655	4381	2541	2007	7360	11684	9748	2490	11176	5940	6276	3302	8273	2509	3074
72.68	RIGHT	2	18	1	White	1.17822e+06	14033	61990	5637	3153	4193	1653	3695	1558	477	3561	14154	63359	5818	3048	3857	1635	4068	1518	571	3596	975	0	0	16	0	0	GHB139X3	2499	1317	3784	2437	1711	7391	11574	8895	2221	9092	5247	5863	3227	7700	2260	2707
67.23	RIGHT	2	20	1	White	1.42245e+06	14600	47506	6592	3795	4656	1530	3709	1691	480	3865	14629	48989	6668	4020	4061	1292	3938	1499	586	3663	1967	0	0	87	0	0	GHB119X1	2322	2489	6633	3604	1644	9202	10649	10681	2419	11455	6632	7166	4782	9357	2758	3460
68.34		2	18			1.32376e+06	11763	38934	5704	3508	4946	1645	3214	1352	441	3427	13216	40042	6390	3422	4869	1319	3383	1282	506	3658	3569	0	0	91	0	0	GHB120X1	2466	1942	5562	2834	1977	8626	11665	8777	2476	8616	5991	6811	4218	8824	2077	3234
72.16	RIGHT	1	16	1	White	1.27936e+06	12191	46533	5475	3709	4870	1690	3440	1610	401	3730	11988	48343	5828	3800	4482	1459	3667	1354	513	3675	2135	0	0	70	0	0	GHB176X1	2293	947	6251	2535	1990	9484	12840	7922	2281	11311	5976	6223	4343	10717	1838	3624
65.66	LEFT	1	16	18	Other Race	1.58752e+06	16870	51043	5366	3320	5562	1631	3822	1823	462	3629	14467	51600	6135	3306	5274	1490	3909	1487	492	3480	3419	0	0	38	0	0	GHB138X1	2405	2617	5357	2679	2280	10181	10752	11605	2498	12378	6618	6229	4352	10547	2114	3109
68.53	RIGHT	2	18	1	White	1.57501e+06	15564	48028	6574	3889	5569	1980	4122	1770	441	4281	14368	47327	6664	3837	5140	1549	4214	1610	493	4265	994	0	0	35	0	0	GHB134X1	1930	1984	9302	2852	2033	10027	12894	11840	3011	12912	8417	5842	5754	11754	2367	4586
69.52	RIGHT	2	18	1	White	1.55608e+06	15506	46375	6389	3887	5909	1690	3872	1727	491	3626	14479	46229	6436	3831	5088	1638	4071	1668	551	3947	1254	0	0	26	0	0	GHB134X2	1795	2119	9033	2947	2226	9676	13341	11823	2876	11830	8477	5719	5437	11370	2513	4303
81.91	RIGHT	1	20	1	White	1.44351e+06	19280	34420	5390	3899	5690	1291	3061	924	267	3407	14296	39177	5463	4173	5104	1353	3056	1114	353	3143	10142	0	0	229	0	0	GHB144X1	2514	1550	6361	2596	1135	7202	12838	9251	2168	10331	5855	6177	4186	9084	1733	4028
69.35	RIGHT	2	18			1.39075e+06	18160	47449	5467	4106	5990	1667	3201	1423	511	4059	17777	49108	6123	4326	4914	1432	3234	1343	571	3873	3837	0	0	274	0	0	GHB151X1	1727	2009	5068	3424	1718	7972	11509	8251	2781	9945	6454	6893	4258	7210	1977	2641
62.24	RIGHT	2	18	1	White	1.19201e+06	12025	45662	5809	3171	4692	1660	3330	1392	527	3437	11795	47839	6092	3433	4460	1342	3495	1251	502	3337	1275	0	0	59	0	0	GHB099X1	2196	1653	4886	2796	1729	8666	11739	7792	2053	9109	6332	7108	4512	8568	2078	3343
63.37	RIGHT	2	18	1	White	1.19028e+06	11565	46885	6040	3152	4753	1575	3266	1402	483	3324	11321	48693	6229	3321	4400	1354	3527	1326	531	3212	1571	0	0	42	0	0	GHB099-2	2037	1535	4647	2957	1807	8810	11654	7773	1994	9300	6069	7263	4662	8707	2009	3307
73.98	RIGHT	2	18	1	White	1.28135e+06	12751	43664	4905	2825	4094	1332	4046	1234	448	3221	13033	45582	5173	2924	3789	1130	3835	1192	382	3167	968	0	0	3	0	0	GHB105X1	2386	1465	6144	2383	1403	6332	10804	9077	1991	9008	6040	5418	4273	8350	2213	2986
76.97	RIGHT	2	18	1	White	1.23675e+06	16705	51243	4970	2769	3590	1405	4165	1858	474	3541	15581	54796	5372	2940	2991	1653	3982	1442	542	3463	1149	0	0	19	0	0	GHB105X2	1992	1394	5807	2726	1683	6755	9792	9276	2058	8987	5967	5526	4542	7945	2324	2729
66.24	RIGHT	1	16	1	White	1552273	14960	45004	6679	3459	5031	1942	3476	1566	550	4536	15012	46849	7590	3375	4482	1454	3603	1436	446	4333	2187	0	0	32	0	0	GHB129X1	2244	1465	5771	3340	1880	9632	11079	8737	1822	12919	7603	6547	5509	9188	2056	2909
67.4	RIGHT	1	13	1	White	1.8094e+06	20642	68136	7713	3766	5088	2229	4556	1996	588	4566	20738	69837	7893	3692	4748	2117	5237	2199	674	4429	2956	0	0	58	0	0	GHB102X1	2387	2261	6432	3139	2073	11297	11420	10730	2827	14194	7292	5970	6160	9845	2433	4454
71.46	RIGHT	1	20	1	White	1.54789e+06	12814	48095	6951	3569	5479	2033	3700	1561	523	4210	12646	51265	7679	3847	4911	1559	3627	1501	689	3876	2458	0	0	31	0	0	GHB168X2	2534	1332	5743	3191	2119	9003	12791	11482	3219	12908	6201	7601	5578	10364	2398	3015
87.9	RIGHT	2	20	1	White	1465500	13574	33891	5142	2935	3740	1450	2759	1145	336	3044	14457	33665	5270	3164	3639	1356	2923	1203	377	2960	22015	0	0	133	0	0	GHB286X1	2191	1464	5525	2610	1791	9561	10564	8920	2843	10042	6617	5691	3413	7371	2193	2943
69.67	RIGHT	1	17	1	White	1.62067e+06	16939	56319	6558	3860	5429	1593	3330	1210	361	3702	15668	58954	7459	3558	4556	1304	3597	1239	499	3740	1608	0	0	86	0	0	GHB146X1	3037	1263	6068	3300	1525	10937	13337	9210	3061	11334	7257	7657	5328	9811	2636	2944
71.74	RIGHT	1	17	1	White	1.61902e+06	27369	45783	7906	3513	5306	1189	3058	1134	501	3144	16220	54251	6238	3063	5109	1408	3297	1307	545	3464	2835	0	0	97	0	0	GHB146X2	3340	1271	5581	3383	1368	8860	12550	8592	2663	10173	6858	7054	4942	8994	2363	2810
71.62	RIGHT	2	16	1	White	1.35171e+06	11401	44343	6224	3307	5094	1601	3929	1390	494	3381	12044	46634	6639	3498	4612	1260	4054	1306	512	3355	1225	0	0	50	0	0	GHB207X1	2644	1429	5384	2563	1501	9673	12733	9487	2249	9366	6433	6879	5242	7716	2015	3170
76.95	RIGHT	2	20	5	Chinese	1.30967e+06	10933	38038	5774	3074	5191	1585	3067	1453	492	3185	10813	39716	6302	3203	4843	1233	3579	1412	456	3071	1713	0	0	14	0	0	GHB244X1	1724	1802	4927	2418	1363	7778	11638	10011	1845	10218	7195	5257	4632	8221	1950	3368
67.44	RIGHT	2	20	1	White	1.32465e+06	13238	44277	5794	3910	5481	1544	3746	1500	586	3335	13379	45231	5812	4127	5043	1277	3614	1379	581	3414	1422	0	0	8	0	0	GHB118X1	2508	1530	7441	2564	1297	8538	11404	8736	2281	11130	6868	6257	4528	9811	1540	3519
68.66	RIGHT	2	20	1	White	1.33926e+06	12815	45227	5891	3821	5413	1442	3694	1344	605	3450	13006	45715	6376	4088	5167	1400	3595	1450	590	3413	1666	0	0	9	0	0	GHB118X2	2698	1575	7120	2715	1461	7937	11592	8295	2350	10698	6855	6148	4444	9676	1539	3305
70.09	RIGHT	1	18	1	White	1.49105e+06	11489	46373	6011	3366	4533	1607	3110	1501	433	3448	11364	48727	6520	3436	4398	1248	3396	1389	483	3361	1254	0	0	25	0	0	GHB137X1	3459	1688	6042	3534	1846	10026	12187	9774	2700	11519	6936	7346	5269	10311	2264	3696
71.23	RIGHT	1	18	1	White	1.47586e+06	12824	43556	5950	3401	4708	1549	3194	1520	565	3235	11555	46374	6376	3548	4758	1370	3261	1297	461	3127	1775	0	0	29	0	0	GHB137X2	2026	1620	5815	3603	1966	9377	12796	11277	2580	11497	6639	7329	5129	10192	2162	3865
73.5	RIGHT	2	18	1	White	1015198	14453	45348	5293	3194	4505	1145	3427	1181	515	3492	14041	47784	5255	3348	4538	1226	3527	1379	595	3548	1757	0	0	37	0	0	GHB220X1	2511	1612	3632	2886	1867	10560	14244	11373	2546	8775	6443	7043	4659	10650	1727	2986
76.34	RIGHT	2	18	1	White	1.03682e+06	17547	56847	5451	3085	3227	1433	3985	1412	413	3713	15487	57853	5644	3199	3348	1560	4255	1619	658	3505	2114	0	0	24	0	0	GHB220X2	2307	1620	3667	2777	1838	10189	13609	11174	2554	8721	6092	6760	4530	10638	1630	2889
81.32	RIGHT	2	14	1	White	1.50018e+06	13809	45534	6325	3893	5267	1459	3473	1437	603	3257	14051	48637	6704	3898	4919	1411	3461	1400	528	3520	3642	0	0	126	0	0	GHB114X1	2358	2401	5742	2598	1967	9903	11696	8570	2471	11508	7453	5464	5380	10237	1909	4320
83.45	RIGHT	2	14	1	White	1.53403e+06	15018	43841	5986	3893	5405	1428	3376	1230	629	3735	14176	45990	6332	3832	4606	1360	3217	1369	517	3135	5329	0	0	153	0	0	GHB114X2	2296	2723	5681	2575	1568	8790	11472	7754	2588	11235	6968	5413	5183	10210	1483	3449
65.52	RIGHT	2	18	1	White	1.41229e+06	17166	47557	6964	3436	4980	1582	3450	1506	489	3624	16767	50971	6324	3360	4759	1492	3507	1569	421	3816	1582	0	0	84	0	0	GHB130X1	2402	2432	6031	2785	1463	10398	12637	10150	3352	12301	7568	6589	5236	11556	2364	2975
81.05	RIGHT	2	17	1	White	1.69457e+06	17890	49712	6976	5532	8044	1683	3012	1272	585	3904	18059	53589	7389	5774	7183	1429	3449	1410	474	3744	30948	0	0	313	0	0	GHB111X1	2587	2242	7993	2924	1799	11600	11422	10632	2484	12235	7475	6540	5517	10542	1816	4057
83.3	RIGHT	2	17	1	White	1.69762e+06	18653	49420	6970	5422	7931	1631	2888	1220	479	4026	20967	51275	7070	5633	7551	1536	3216	1554	482	3790	38688	0	0	338	0	0	GHB111X2	2358	2198	7848	2847	1044	10167	11612	10088	2318	12044	7498	6468	5678	9996	1596	3694
73.57	RIGHT	1	16	1	White	1.48579e+06	14926	52332	6226	4102	5260	1998	3452	1678	507	3838	14403	54104	6600	3984	4920	1510	3898	1551	720	3980	1057	0	0	184	0	0	GHB126X1	2839	2006	5943	2946	1837	10465	13760	12571	2673	11266	7920	7517	5193	10821	2114	3687
66.24	RIGHT	2	14	1	White	1.49714e+06	18086	56082	6837	3238	5125	1646	3748	1403	415	4002	17302	59914	6618	3342	4692	1475	3587	1531	548	3897	2102	0	0	40	0	0	GHB155X1	2261	1879	5920	2769	1679	10936	12242	10237	1986	10813	6806	7174	4602	10609	1754	2766
70.11	RIGHT	2	14			1.22866e+06	14536	47622	6518	3018	4997	1701	3986	1677	554	4106	13795	51076	6850	3029	4678	1500	4219	1560	634	3998	1270	0	0	31	0	0	GHB152X1	2425	1142	4618	2591	1804	8661	11306	9349	2664	10226	5660	5871	4164	9936	2380	2526
58.99	RIGHT	2	20	1	White	1.26712e+06	17943	44727	6651	3510	5757	1705	4119	1716	614	3849	18226	45624	6714	3657	5294	1475	4181	1688	482	4078	2464	0	0	30	0	0	GHB106-1	2213	2210	6026	3610	1968	10133	15008	11149	2837	10637	8073	8298	5151	11359	2561	2599
87.24	RIGHT	1	20	1	White	1.84326e+06	13391	51432	6894	3828	5082	1557	3489	1920	378	3680	14326	53977	6834	3769	4803	1509	3820	1738	542	3694	2229	0	0	48	0	0	GHB150X1	2802	1465	6649	2737	2114	8528	16339	14973	2868	12843	7991	7499	5000	11911	2383	3827
89.1	RIGHT	1	20	1	White	1.83952e+06	15185	48999	7235	3828	4896	1598	3394	1685	430	3453	16020	52971	7352	3891	3865	1183	3743	1695	426	3586	3056	0	0	58	0	0	GHB150X2	2487	1334	5751	2868	1616	7719	16143	13392	2928	14128	7614	6902	4985	9392	2202	3658
69.33	RIGHT	1	16	1	White	1.54978e+06	12632	51294	6361	3730	4850	1488	3759	1437	513	3774	12629	54088	7047	3907	4492	1300	3828	1421	585	3663	1046	0	0	25	0	0	GHB145X1	2431	2309	6768	3015	1905	8908	11340	9883	2948	13944	7394	6547	5058	10720	2266	4119
67.8	RIGHT	2	18	1	White	1.67923e+06	14800	47143	7398	4249	6424	1857	4306	1952	750	4668	15327	48022	7581	4621	6121	1693	4314	2065	695	4577	8612	0	0	106	0	0	GHB195X1	3354	1737	7257	2706	2552	10653	13782	13665	3793	10696	7926	6855	4763	12743	3302	3204
71.4	RIGHT	1	16	1	White	1.37635e+06	16411	44741	5982	3719	5180	1389	2829	1301	470	3320	15035	45988	6090	4125	4957	1322	2907	1356	552	3375	10912	0	0	121	0	0	GHB206X1	1722	1336	5047	2980	1645	8275	12736	9162	2595	10160	7376	7044	4236	9324	1610	3555
66.22	RIGHT	2	14	1	White	1.27219e+06	16842	45212	7112	3334	5829	1761	3684	1349	564	4057	16017	45776	7349	3280	4982	1488	3669	1359	512	3982	1396	0	0	55	0	0	GHB125X1	2598	1513	6325	3657	1654	10500	12218	8403	2266	11637	6000	7451	4953	10493	2144	3629
78.76	RIGHT	1	20	1	White	1.52546e+06	18581	46833	6664	4812	5725	1654	3316	1528	321	3527	15717	51701	6837	4713	5308	1766	3319	1531	419	3373	17701	0	0	275	0	0	GHB162X1	2622	1343	6094	2886	1990	11179	13335	8207	2335	11487	7081	5987	5084	9625	2154	2915
63.54	RIGHT	2	16	1	White	1.66476e+06	15294	47599	7193	3549	5689	1850	4904	1897	517	4945	15393	49126	7180	3566	4984	1548	4865	1552	561	4595	2011	0	0	14	0	0	GHB177X1	3063	3239	7260	2973	2166	13292	16261	11995	2928	13914	6307	7750	5118	12477	2688	2861
82.73	RIGHT	2	18	1	White	1.50086e+06	14358	53974	5686	4589	3421	2066	3527	1657	394	3550	13651	60253	5689	4305	4989	1716	3891	1496	469	3411	9280	0	0	124	0	0	GHB148X1	2868	1465	7032	2934	1561	10480	11442	8919	2844	9303	6817	6561	4952	11447	1780	3302
64.27	RIGHT	2	19	1	White	1.49057e+06	16620	40457	6113	3111	5260	1575	4046	1381	664	4043	18121	39345	6329	3174	5018	1435	3987	1493	523	3609	1962	0	0	43	0	0	GHB172X1	2539	1669	6340	2757	2388	8143	11357	11092	2721	12198	6983	6147	5426	10769	2200	4154
66.26	RIGHT	2	19	1	White	1.48793e+06	25296	32247	5895	3198	5252	2082	3583	1363	653	4052	19309	36793	6846	3377	5450	2335	3817	1463	468	4080	3442	0	0	68	0	0	GHB172X2	2218	2020	6787	2731	2085	8682	11243	10223	2633	11526	6789	6042	5833	10197	2341	4143
72.32	RIGHT	2	19	1	White	1.18571e+06	12380	45432	5812	3769	5712	1771	3589	1562	620	3626	12970	45555	5918	3677	5588	1559	3427	1723	628	3584	3253	0	0	112	0	0	GHB164X1	2272	2582	6793	3277	1778	8718	13339	10483	3330	10614	6367	6892	4727	10179	2061	2818
74.31	RIGHT	2	19	1	White	1.20745e+06	13632	44336	5817	4059	6088	1810	3480	1708	602	3713	13485	45979	6229	4187	6133	1626	3437	1606	676	3578	3905	0	0	98	0	0	GHB164X2	2224	2499	7171	3388	1938	8678	13705	9999	3241	10501	6659	6931	4906	10174	2078	2869
63.92	RIGHT	2	16			1.61307e+06	14750	49263	6289	3102	5485	1866	3927	1595	464	3760	14292	53846	6826	3185	5396	1693	4359	1513	563	3487	2336	0	0	49	0	0	GHB149X1	2931	2204	6942	2879	2703	9884	12703	12170	2820	11924	7118	7136	5235	11378	2019	3565
64.73	RIGHT	2	16			1.57124e+06	14391	50667	6332	3259	5770	1789	3956	1661	450	3796	14066	54738	6433	3291	5524	1533	4448	1651	514	3550	2326	0	0	79	0	0	GHB149X2	3197	2442	7756	2819	2325	9554	12616	12848	3117	12730	7559	6896	5388	11874	2086	3994
68.43	RIGHT	2	19	1	White	1.56121e+06	20757	41481	6037	3247	4212	1520	3922	1652	575	4227	27564	38485	7168	3266	3790	1173	4503	1674	331	5005	2604	0	0	22	0	0	GHB167X1	2369	1517	8370	3310	2403	10601	11018	10370	2606	9158	6836	6061	5562	8039	1934	2899
67.2	RIGHT	2	19	1	White	1.46926e+06	14192	42825	6290	3094	4937	1534	3654	1489	456	3878	14062	45356	7081	3221	4673	1310	3801	1403	382	3925	2225	0	0	35	0	0	GHB217X1	2217	1398	5082	2660	2011	9207	12603	12032	2279	11027	6338	6229	4699	9399	1992	3094
66.67	RIGHT	1	18	1	White	1.62815e+06	15572	59624	7315	3929	5332	2190	4217	1755	515	4167	16924	61800	7180	3947	5070	1700	4267	1748	574	4031	2059	0	0	140	0	0	GHB169X1	3363	2332	6210	3319	2622	10397	15742	14732	3212	10910	8829	5929	5251	13112	2540	3680
65.3	RIGHT	2	18	1	White	1330467	16618	44996	5647	3575	5199	1581	2910	1330	671	3735	15786	46961	6006	3647	4665	1256	3163	1450	617	3668	1306	0	0	44	0	0	GHB191X1	1878	1897	6877	2619	1735	9210	11684	9056	2304	11087	6739	5098	4824	8547	2063	3790
67.29	RIGHT	2	18	1	White	1.4109e+06	15776	46034	5747	3434	4929	1490	2996	1442	651	3593	15993	46955	5889	3418	4563	1322	3265	1415	608	3499	1743	0	0	70	0	0	GHB191X2	1981	2018	7129	2826	1408	8911	12304	9120	2216	11275	6927	5721	4745	8230	1960	3761
67.72	LEFT	1	18	1	White	1.69291e+06	17775	54370	6925	3458	5504	1821	3780	1729	410	3994	17166	57226	7230	3647	4756	1563	4103	1539	497	4139	1960	0	0	118	0	0	GHB170X1	2997	1884	6680	3462	2004	10824	13821	13858	2733	12437	7828	6309	5304	11303	2780	4012
70.91	LEFT	1	18	1	White	1.6916e+06	19934	69939	7532	3492	4857	1924	4184	1806	319	3581	17139	81524	7750	3460	4498	2060	4928	1764	513	3826	2764	0	0	65	0	0	GHB170X2	2729	1836	6460	3169	2239	10508	12510	13554	2734	11725	7880	5779	4333	11290	2747	4074
67.51	RIGHT	2	18	1	White	1.25667e+06	10673	44335	5219	2986	4408	1374	3467	1321	444	3072	11492	44944	4898	3063	4133	1255	3156	1187	618	3350	1580	0	0	16	0	0	GHB186X1	2766	2276	5080	2987	1828	9342	8921	10285	2188	11336	5812	6337	4278	8870	1977	2986
71.29	RIGHT	1	18	1	White	1.48829e+06	14802	54126	5836	3684	5665	1949	3907	1377	359	3971	13838	56225	7308	3760	5042	1607	4092	1430	437	4006	4556	0	0	39	0	0	GHB187X1	3114	1691	6845	2925	2155	10748	14119	11499	3382	11510	7690	7402	5781	13101	1934	3687
72.31	RIGHT	2	13	1	White	1.34979e+06	11801	37579	5694	3189	4644	1477	3152	1240	458	3224	10881	39678	5948	3171	3901	1271	3239	1149	545	2952	3977	0	0	100	0	0	GHB188X1	1935	1530	6901	2507	1311	7124	9551	9727	3205	12620	6269	5614	4295	9215	1717	3008
74.9	RIGHT	2	20	1	White	1259295	11064	40486	5434	3231	4364	1354	3058	1463	559	3019	11331	42499	5397	3305	4001	1307	3395	1237	480	3094	2147	0	0	35	0	0	GHB214X1	2695	1453	5448	2390	1821	9103	12372	8743	2353	9786	6355	6390	3815	10688	2076	3465
70.42	AMBIDEXTROUS	2	14	1	White	1.45878e+06	11511	43352	5671	4071	5367	1637	3312	1344	553	3743	11634	45948	6035	4007	5317	1481	3611	1254	536	3454	13918	0	0	107	0	0	GHB181X1	2203	1433	5379	2499	1797	10455	13301	9950	2188	11712	7037	7413	4160	10460	1897	3306
66.29	RIGHT	1	16	7	Japanese	1.21662e+06	11699	46996	6219	2897	4876	1686	3752	1344	447	3840	11698	46561	6399	2950	4422	1411	4267	1599	449	3863	751	0	0	35	0	0	GHB205X1	2516	2425	6004	3177	2095	11118	13326	10156	2488	12666	6868	5748	5111	9290	2205	2857
65.76	RIGHT	1	19	1	White	1.55958e+06	15783	47838	6114	3857	5121	1736	3828	1528	525	3612	15902	50714	6188	3925	4648	1596	4171	1507	548	3500	1703	0	0	110	0	0	GHB184X1	2964	1074	4605	2324	1659	10172	11414	10939	2977	11560	7355	7227	4894	11734	2439	2869
67.37	RIGHT	1	19	1	White	1.55632e+06	17234	45492	5954	3781	5294	1698	3825	1619	495	3705	17095	48661	6440	3990	4678	1511	4112	1431	506	3452	2818	0	0	71	0	0	GHB184X2	3039	1222	4784	3256	1604	10091	10511	10815	3091	11868	6925	6899	5051	11770	2309	2835
80.72	RIGHT	1	20			1528750	12298	51357	6483	3982	4038	1396	3470	1665	492	3584	16450	53851	6442	4109	3651	1643	3550	1473	415	3236	2314	0	0	29	0	0	GHB174X1	2242	1833	5181	2514	1999	12353	13226	10858	2873	11460	7052	6433	5239	10552	2584	2887
79.3	LEFT	2	16	1	White	1.21376e+06	16515	42397	5990	2811	4838	1909	3481	1279	489	3674	22579	38528	5998	2488	4442	1328	3475	1215	491	3728	1784	0	0	166	0	0	GHB234X1	1838	1326	5235	2373	1606	8439	13284	11714	2441	8218	6378	4484	5151	9382	1962	3307
70.18		2	18	1	White	1.54668e+06	15404	48747	6130	4070	6417	1881	3563	1733	587	3557	15682	50431	6252	4070	5786	1442	3467	1697	588	3552	2666	0	0	84	0	0	GHB201X1	2273	1974	6373	3883	2119	11362	12331	11422	2399	11663	7794	6834	3919	11345	2117	3940
70.12	RIGHT	2	20	1	White	1.23684e+06	16201	42861	5642	3255	5308	1621	3486	1422	544	3919	15043	46017	5884	3271	4867	1391	3643	1504	655	3720	942	0	0	16	0	0	GHB190X2	2100	1523	5478	2994	1727	9735	9598	9625	2307	11301	6142	5493	4707	9053	2010	2587
73.93	RIGHT	1	20	1	White	1.41913e+06	13677	50910	6486	3163	4557	1520	4101	1482	546	3540	13974	51357	6735	3240	3660	1046	4098	1371	501	3171	1784	0	0	39	0	0	GHB189X1	2909	1882	6947	3264	2139	10176	13895	11932	2785	12091	7961	8473	5792	11250	2380	4670
76.16	RIGHT	1	20	1	White	1.41004e+06	12813	52233	7147	3427	5460	1941	4021	1781	718	3546	12212	53080	7158	2948	4715	1513	4200	1466	651	3547	2402	0	0	41	0	0	GHB189X2	2754	2608	7237	3603	2369	9802	13518	11815	2885	12038	7273	8148	6211	11847	2341	4380
69.19	RIGHT	2	16	1	White	1.16646e+06	11599	44452	6212	3418	4536	1634	3724	1688	566	3860	12518	46183	6446	3570	4133	1354	3889	1684	483	3655	685	0	0	22	0	0	GHB192X1	1914	1445	4776	2887	1879	9011	11904	10850	1961	12021	6453	5944	4763	8746	1898	4283
78.92	RIGHT	1	20			1.80854e+06	13355	51237	6309	4102	4776	1546	3576	1590	273	3827	12767	55060	6650	4185	4074	1707	3396	1558	421	3314	15759	0	0	226	0	0	GHB213X1	2522	2200	7420	3517	3134	10147	14523	13056	2458	13509	7241	7031	5582	10096	3021	4069
66.1	RIGHT	2	16			1.02563e+06	12407	46278	5893	3250	5387	1623	3583	1365	587	3362	12386	47293	5987	3513	4941	1376	3768	1584	523	3079	2108	0	0	48	0	0	GHB182X1	2505	1807	5187	2770	1859	7955	10752	10998	2481	11183	6587	6000	5074	9623	1836	3508
67.26	RIGHT	1	16			1.65373e+06	17139	51916	7438	4330	5411	1811	3892	1726	582	4186	16223	53685	7688	4202	5287	1589	4170	1802	432	4139	4004	0	0	93	0	0	GHB183X1	4276	2195	7121	3891	1655	11555	14806	9758	3483	15816	7829	7787	6204	13989	2592	3804
72.66	RIGHT	1	20	1	White	1.66068e+06	14638	54000	6795	3900	5313	1391	3581	1841	529	4065	16021	54222	6754	3792	5111	1522	3714	1704	665	3610	2211	0	0	40	0	0	GHB185X1	3254	2547	4707	3252	2295	10833	15622	14064	3195	12795	8347	7673	6472	11471	2883	3179
68.63	RIGHT	1	20	1	White	1.47505e+06	15645	54615	6966	3346	5686	1787	3563	1608	516	4146	15516	58098	6881	3665	5133	1497	3891	1602	486	4117	1678	0	0	40	0	0	GHB200X1	2036	1987	5599	2783	2499	10767	11626	11989	3050	11630	6603	6213	5281	11174	2642	3345
66.52	RIGHT	2	13	1	White	1219446	14111	42979	6758	3115	5116	1571	3884	1755	548	3819	14239	44242	7146	3178	4757	1274	4169	1599	593	3689	920	0	0	203	0	0	GHB224X1	3252	2667	6408	2608	1795	10483	13842	9900	2868	10951	6763	6178	4435	11511	2092	3023
68.49	RIGHT	2	13	1	White	1.23383e+06	15866	52503	6446	3048	4683	1808	4515	2039	504	3922	14957	54349	7150	3196	4840	1699	4824	1985	807	3701	1328	0	0	64	0	0	GHB224X2	3198	2530	5832	2562	1537	10870	13752	9656	2827	10904	6334	6142	4472	11195	2044	2778
75.1	RIGHT	2	20	1	White	1.0196e+06	11789	34961	5436	2852	4893	1585	3040	1227	514	3258	12785	37861	5322	2991	4695	1401	3033	1214	522	3362	485	0	0	85	0	0	GHB196X1	2187	1808	4303	2546	1569	6981	11709	7516	2215	10941	5929	6064	4159	8097	1977	2705
66.44	RIGHT	1	18	1	White	1.52301e+06	13732	47746	6691	3362	4780	1549	3675	1625	472	3806	13887	48525	6552	3351	4540	1331	3387	1637	539	3630	2064	0	0	36	0	0	GHB202X1	2374	1799	6213	3713	2183	9163	10924	10070	3510	11660	8406	8085	4561	9961	2229	3834
69.59	RIGHT	1	18	1	White	1.51222e+06	12613	55692	6103	2991	4068	1727	4031	2001	641	3673	17012	66632	6386	3018	3641	1775	3724	1617	595	3425	2701	0	0	66	0	0	GHB202X2	2386	1520	5682	3404	1891	8942	9384	9249	3406	10192	7225	7451	4936	8954	1910	3339
76.02	RIGHT	2	16	1	White	1.17424e+06	13655	36375	5161	2892	4933	1255	3034	1285	651	3369	13766	37451	5624	3092	4820	1240	3478	1506	608	3418	1656	0	0	28	0	0	GHB198X1	2275	1837	6248	2492	1330	8599	11331	8488	1997	9241	6463	5770	3857	9077	1959	3457
78.05	RIGHT	2	16	1	White	1.18925e+06	14511	36398	5265	2958	4991	1353	2868	1289	602	3147	14985	37891	5542	3051	4632	1251	3401	1448	577	3214	1980	0	0	15	0	0	GHB198X2	2244	1774	5779	2271	1037	8344	10814	8316	1902	9359	6335	5687	4092	8215	1938	3359
71.89	RIGHT	1	17	1	White	1.69665e+06	12092	46936	7027	4084	6389	1857	4324	1844	497	4231	11052	47047	6954	4010	5561	1597	4710	1717	611	3959	3581	0	0	166	0	0	GHB179X1	2650	1474	8507	2890	2431	9462	13182	15966	2685	11108	8587	4189	5628	11728	2597	4529
66.43	RIGHT	1	20			1.43347e+06	17670	53314	7232	3335	5739	1582	4054	1850	700	3782	16744	55469	6943	3448	5136	1357	4311	1610	528	3656	1897	0	0	20	0	0	GHB175X1	2137	2645	6248	3228	2108	10483	14518	11713	2912	12363	6958	7363	4932	10296	2339	4586
66.5	RIGHT	2	18	1	White	1.35355e+06	14750	48129	5984	3375	5293	1795	3965	1582	528	3653	13602	49883	6039	3420	4956	1335	4467	1642	632	3779	3296	0	0	19	0	0	GHB197X1	2770	1662	4569	2615	2250	9275	14773	8845	2807	14395	7721	6128	4742	12396	2416	2947
81.67	RIGHT	1	18	1	White	1.71585e+06	12757	45019	6143	4695	6955	1846	3870	2041	555	4437	14922	46512	6497	4440	6323	1568	4060	1996	440	4036	17670	0	0	374	0	0	GHB256X1	2007	1460	5812	3612	2373	8555	10146	9725	3085	12516	7333	8915	4288	9219	2708	3405
65.88	RIGHT	1	19	1	White	1.57032e+06	14167	43190	6710	3635	5422	1917	4030	1426	599	4347	13175	43392	7226	3524	5174	1609	4169	1406	660	3884	3161	0	0	139	0	0	GHB219X1	2666	1875	5968	2686	2109	7303	12317	8994	2755	10172	6914	7138	5167	10514	1700	2920
66.06	RIGHT	2	22	5	Chinese	1.08414e+06	13952	40514	6041	4122	5098	1628	4032	1397	565	4271	13237	40599	6364	4048	4829	1359	4200	1766	714	3648	1712	0	0	32	0	0	GHB215X1	2290	1804	5406	2556	2084	9698	13124	10889	2352	9676	6574	4682	4908	12179	2084	3068
68.19	RIGHT	2	22	5	Chinese	1.09085e+06	12789	49711	5746	3819	4656	1878	4486	2144	599	3684	12643	50863	6102	3958	4685	1957	4771	2226	685	3872	2661	0	0	62	0	0	GHB215X2	2414	1567	5074	2166	1674	8809	13138	11155	2254	10469	6387	3796	4371	11811	1893	3644
64.5	RIGHT	2	20	1	White	1.26901e+06	13881	48659	5767	3256	5431	1508	3998	1485	576	3569	14925	48821	5582	3329	4789	1447	3842	1549	575	3517	1599	0	0	28	0	0	GHB208X1	2241	1868	4845	3434	3022	7765	12126	10669	2329	11206	6124	7820	4110	8123	2119	2840
67.1	RIGHT	2	20	1	White	1.28906e+06	18285	53812	5655	3173	4574	1872	4165	1700	536	3438	19405	58532	5854	3246	4634	1702	4202	1752	668	3378	1731	0	0	23	0	0	GHB208X3	2091	1840	5027	3127	2278	8653	11199	10115	2386	11244	6125	6787	3965	7753	1994	3091
65.89	RIGHT	1	18	1	White	1.67887e+06	17733	49383	8003	3970	6676	2128	4103	1784	701	4918	17282	51835	8542	4140	5791	1756	4391	1740	706	4529	2588	0	0	43	0	0	GHB210X1	2451	2037	7184	2911	2082	10711	12798	12585	2875	16300	7511	5635	5816	10829	2612	4077
67.93	RIGHT	1	18	1	White	1.67975e+06	16451	50303	7634	4025	6456	2115	3858	1949	749	4498	17516	52285	7923	4323	5825	1768	4322	1905	789	4424	2513	0	0	23	0	0	GHB210X2	2329	2303	6903	2465	2221	10257	12605	12429	2773	15884	7579	5517	5410	10801	2714	3923
60.82	RIGHT	2	18	1	White	1.49653e+06	14925	49272	6470	4040	5559	1713	4050	1519	503	3729	14886	50831	6776	4458	5229	1494	3982	1669	487	3787	2452	0	0	30	0	0	GHB209-1	2690	1925	5954	3495	1845	12010	12681	10628	3156	11872	7058	7539	4459	11377	2351	3814
71.87	RIGHT	1	18	1	White	1.41898e+06	13105	58850	5788	2964	4763	1824	3626	1909	351	3494	12773	59186	6318	2838	3872	1807	3967	1735	751	3674	2202	0	0	20	0	0	GHB239X1	1554	1615	4958	2650	2018	8138	10428	10252	2386	10175	7020	5335	4384	8357	2433	3494
74.5	RIGHT	1	18	1	White	1440534	11502	61993	5670	2911	4469	1793	3841	1673	328	3626	15708	60756	6158	2777	3793	1936	4109	1630	761	3876	2365	0	0	39	0	0	GHB239X2	1574	1500	4439	2689	1961	7255	10338	10466	2286	10344	6773	5233	5025	8210	2443	3210
66.73		2				1.31174e+06	16015	59386	5562	2600	4351	1908	3779	1512	453	3960	19713	57020	6035	2582	4236	1881	4080	1521	623	3829	1638	0	0	60	0	0	GHB343X1	1851	1352	4423	2771	1146	7904	9759	8111	1674	8959	4545	5747	3836	8722	1975	3055
81.82	AMBIDEXTROUS	2	12	1	White	1.31339e+06	11953	42153	4904	3140	5302	1544	3579	1274	369	3500	12434	42381	5059	3117	4774	1363	3443	1521	586	3456	1667	0	0	101	0	0	GHB235X1	2207	1333	5752	2749	1767	9729	11536	8078	2562	10455	6858	5281	4408	8768	2039	2531
72.36	RIGHT	2	12			1.0805e+06	12117	40650	5123	3184	5344	1433	2923	1317	529	3193	12413	41736	5213	3346	4971	1240	3005	1196	499	3175	1931	0	0	107	0	0	GHB227X1	2289	1870	5117	2545	1313	7315	11868	9696	2152	10597	5998	5197	3779	8358	2030	2977
76.04	RIGHT	1	17	1	White	1.79801e+06	14769	52309	6547	3838	5899	1587	4082	1720	519	4254	14965	53916	6529	4045	5074	1562	4043	1883	568	3668	32380	0	0	119	0	0	GHB255X1	2904	1778	6423	2632	1870	11463	12260	11873	2853	11321	8095	6290	6014	10326	2467	4335
70.93	RIGHT	1	18	1	White	1504755	11175	49758	6408	2986	4639	1639	3677	1860	567	3397	14430	49112	6431	3183	4474	1241	3528	1827	518	3228	2445	0	0	23	0	0	GHB233X1	3335	2407	6881	3306	2206	11721	14387	13070	3497	12142	8255	7667	5235	12911	2407	3598
70.68	RIGHT	1	20	1	White	1562724	15226	46641	6064	4109	6258	1785	3546	1580	598	3697	15374	48375	6061	4399	5969	1652	3584	1804	625	3812	1262	0	0	30	0	0	GHB230X1	2553	1074	6432	2657	1626	9621	11517	9335	3153	9500	8000	7380	4644	10562	1928	3140
70.33	RIGHT	2	19	1	White	1206845	12273	42637	5583	2915	4461	1292	3589	1593	658	3454	12066	43821	5570	2964	4205	1124	3870	1670	469	3368	4853	0	0	39	0	0	GHB231X1	2751	1192	6686	2793	1617	8158	12232	12739	1551	12159	6554	6344	4732	9964	2022	2422
81.84	RIGHT	2	15	1	White	1.41994e+06	23387	41967	5919	3504	5029	1480	3298	1421	547	3649	22568	40312	6357	3633	4462	1183	3535	1410	414	3647	4770	0	0	47	0	0	GHB225X1	2508	1846	4983	3047	1883	9073	11829	9033	2095	11238	6619	5810	4503	10111	2204	3088
76.81	RIGHT	1	20	1	White	1.40777e+06	13121	43099	6586	3555	4703	1638	3170	1172	346	3664	12163	43519	6560	3407	4408	1429	3609	1331	590	3560	1362	0	0	39	0	0	GHB262X1	2237	1645	5449	3174	1605	9856	11333	11689	2768	11012	6569	6010	4664	10547	1574	3005
74.94	AMBIDEXTROUS	1	20	5	Chinese	1.40166e+06	13682	42091	5828	3671	5278	2015	3253	1215	519	3432	13439	42556	5829	3731	5424	1637	3559	1315	534	3469	2039	0	0	71	0	0	GHB226X1	1652	968	5014	2455	1532	8357	12355	8897	2397	11873	6736	3432	4807	8228	1855	2883
77.16	RIGHT	1	15	1	White	1.71416e+06	16306	50766	7352	3889	5584	1896	3568	1589	359	3905	14541	50293	7350	3426	5128	1568	3999	1595	513	3655	3587	0	0	146	0	0	GHB248X1	2669	1955	8187	3146	1623	7609	12570	11356	3094	10161	6437	8014	4639	10717	2014	4450
73.36	RIGHT	2	16	1	White	1.17983e+06	11249	45778	4994	2840	4708	1305	3062	1041	416	2925	11128	46252	5250	2908	4483	1303	3362	1229	448	2792	5075	0	0	30	0	0	GHB229X1	1677	1578	4911	3020	1430	7523	8874	8795	2044	10469	6232	5577	4161	8441	2415	2727
76.31	RIGHT	2	16	1	White	1.25149e+06	11914	57758	4854	2833	4677	1540	2570	1404	239	3006	13759	57380	5254	2823	4409	1549	3859	1518	567	2927	8594	0	0	25	0	0	GHB229X2	1657	1654	4848	2519	1216	7408	7960	8688	2170	9424	5809	4816	4069	8275	3217	2968
66	RIGHT	1	19	1	White	1716566	16993	56077	6359	4260	6578	2039	3890	1811	540	4598	15455	60053	6706	4501	6369	1757	4038	1799	609	4381	3136	0	0	55	0	0	GHB251X1	3042	1921	6450	4639	1899	11481	12852	14289	4648	16790	7890	10301	5359	11304	2628	3408
62.57	LEFT	2	18			1.30121e+06	14090	47315	6143	3270	4766	1564	3893	1378	413	3672	14301	46840	6351	3291	4575	1210	3899	1423	518	3244	674	0	0	34	0	0	GHB237-1	2034	1869	4798	2683	1650	8703	11189	8015	2385	10992	5992	4086	4164	8131	1981	3819
84.29	RIGHT	2	20	1	White	1.2262e+06	9916	37273	5204	3545	5091	1657	3290	969	388	3255	10037	36859	5159	3779	4943	1410	3221	1181	434	3122	3366	0	0	246	0	0	GHB253X1	1777	1697	5730	2519	1772	5922	10865	9190	1835	8165	5436	4789	3901	7955	1624	2539
86.77	RIGHT	2	20	1	White	1.22772e+06	13043	43296	5146	3593	4931	1927	3552	1250	307	3024	12567	56160	5507	3708	4994	1860	3678	1339	433	2861	4968	0	0	116	0	0	GHB253X2	1885	1737	5414	2014	1415	5413	10471	9831	2028	7982	5016	3963	3806	7843	1391	2148
75.49	RIGHT	1	12	18	Other Race	1.44781e+06	19146	56269	6180	3048	3732	1690	3721	1577	493	3811	18728	61725	6327	3564	3185	1447	3908	1469	627	3673	5229	0	0	223	0	0	GHB232X2	2236	1669	4290	2101	1537	8034	10683	9758	2744	8986	6167	5240	4230	8121	1656	2926
66.72	RIGHT	2	16	1	White	1.26121e+06	12757	41232	5963	2899	4278	1395	3294	1500	438	3605	13144	44116	6175	2809	3882	1166	3608	1572	534	3430	1109	0	0	14	0	0	GHB241X1	2300	1763	5207	2642	1671	8444	13589	11219	2457	10821	6910	6038	4326	10420	2117	3999
66.38	RIGHT	1	16	1	White	1.59899e+06	15986	51351	7376	4306	6992	1928	4274	1941	491	4149	16337	54448	7870	4227	6486	1959	4382	1680	679	4226	1314	0	0	222	0	0	GHB236X1	2544	1979	7811	4067	2247	14109	14548	12701	2697	13365	8208	7538	5503	11522	2398	3546
74.19	RIGHT	2	17	1	White	1.43006e+06	12611	43742	5907	3132	4846	1628	3867	1449	532	3688	13085	44375	6103	3244	4839	1445	3898	1663	592	3539	3518	0	0	41	0	0	GHB250X1	2354	2510	4977	3053	1846	9470	11267	8839	2223	11124	6762	5918	4656	9274	2345	3180
64.36	RIGHT	2	16	1	White	1.24801e+06	13464	48275	5909	2988	4496	1422	3610	1342	543	3659	13668	48278	6258	3047	4273	1237	3551	1250	451	3314	2285	0	0	74	0	0	GHB247-1	1996	1553	6214	3265	1654	9391	11999	9145	2259	12541	7313	7635	4169	10427	2329	3501
85.92	RIGHT	1	16	1	White	1673817	14655	45329	6629	4277	5291	1841	3435	1551	388	3864	13924	47674	6362	3885	4787	1878	3323	1617	442	3473	4170	0	0	351	0	0	GHB264X1	2104	1509	5681	2643	1979	8594	11753	10112	2325	12722	7436	5774	4744	8719	2011	2948
88.08	RIGHT	1	16	1	White	1.64432e+06	24186	67728	5974	3926	4495	1717	3699	1627	53	3750	21717	74432	6461	3646	2354	2057	3879	1832	465	3705	5253	0	0	212	0	0	GHB264X2	2079	1561	5662	2473	2077	8377	11095	10011	2376	12106	6974	5201	4751	8979	1904	2745
74.88	LEFT	2	18	1	White	1.3605e+06	11539	45077	7097	3241	4893	1440	3512	1483	522	3678	11999	46445	6848	3233	4746	1454	3556	1429	508	3363	2599	0	0	28	0	0	GHB254X1	2729	2501	7471	3251	2358	10545	15512	11463	2965	11059	6740	6731	5090	9023	2042	3397
73.92	LEFT	2	16	1	White	1.3436e+06	13672	41958	5804	3308	4296	1471	3121	1374	326	3336	13179	43708	6183	3217	4111	1261	3413	1324	254	3114	1332	0	0	40	0	0	GHB257X1	1840	1974	5755	2195	2691	9028	11087	9770	2365	9446	5670	4815	4259	8200	1982	2780
85.21	RIGHT	2	18	1	White	1.49052e+06	16266	46288	5917	3741	5504	1550	2981	1414	464	3294	15497	49717	6023	3547	4829	1363	3128	1458	505	3221	6049	0	0	147	0	0	GHB290X1	2516	2069	6845	2752	1496	9595	10173	8729	2255	11945	6380	5742	4932	8528	2127	3578
74.71	RIGHT	2	16	1	White	1.44225e+06	18131	46811	6046	3378	5003	1655	3063	1782	449	3439	12689	50721	5918	3612	4345	1418	3519	1485	496	3231	5832	0	0	138	0	0	GHB295X1	2505	1237	6451	2957	888	7451	12224	8566	1997	9834	7245	6280	4421	8424	1982	3886
86.49	RIGHT	1	20	1	White	1.38072e+06	14811	43836	4779	2799	4147	1601	2835	1024	245	3134	13948	46375	4928	2998	3981	1184	3205	1158	551	3047	4320	0	0	82	0	0	GHB263X1	2010	1450	4296	2499	1979	8233	10885	10177	2179	10058	5277	6254	3985	8592	2284	2590
72.09	RIGHT	1	18	1	White	1.75798e+06	16145	65491	6544	3395	5085	2244	3749	1868	597	4287	15734	67238	7061	3318	3839	2254	4510	1695	583	4007	2355	0	0	24	0	0	GHB306X1	2626	1820	6277	2845	1963	12023	13697	11428	3103	13185	7760	6594	6864	11465	2406	3831
70.18	RIGHT	2	14	1	White	1.64862e+06	18291	51358	7244	4145	5402	1879	3587	1403	555	4014	18209	55668	7470	4267	5228	1687	3886	1334	552	3943	2973	0	0	154	0	0	GHB301X1	2372	1182	6699	2620	2217	9600	13346	11145	2956	10424	7285	5009	5389	10169	2278	3419
71.93	RIGHT	1	16	1	White	1.51897e+06	18837	50300	5720	3725	4621	1692	3880	1502	408	3879	18288	50635	6104	4263	4276	1523	3877	1471	366	3995	1968	0	0	64	0	0	GHB273X1	2395	2098	4752	3043	1975	9700	13130	9961	2690	11534	6553	4158	3861	9923	2348	2701
79.17	RIGHT	1	20	1	White	1.68581e+06	14310	52671	6509	3787	5121	1777	3692	1707	634	4585	14897	55411	6726	4014	4936	1376	3509	1774	551	4152	2798	0	0	102	0	0	GHB289X1	2898	2522	9497	3354	2144	9783	13404	10566	3034	11945	7346	7918	6815	13141	2593	3700
72.54	RIGHT	2	16	6	Filipino	1.2687e+06	12932	43478	5421	3000	5064	1378	3100	1337	512	3755	14722	43997	5624	3333	4591	1101	3339	1501	501	3689	1379	0	0	32	0	0	GHB297X1	2287	1854	5452	2500	1823	9709	12840	11100	2241	9218	6009	5480	4260	8568	2241	3015
76.86	RIGHT	1	14	1	White	1.70578e+06	15814	57530	7448	3541	5993	1986	3765	1808	662	4043	16045	59919	7373	3813	5214	1710	4139	1610	558	3947	2429	0	0	111	0	0	GHB299X1	3010	2195	6188	3641	2885	11158	14764	13234	3080	13556	8598	7329	6126	12467	2167	5370
70.49	RIGHT	1	18	1	White	1.65932e+06	17463	49809	7153	3776	5609	2042	4556	1835	484	4376	17015	51660	7229	3758	4932	1850	4491	1677	500	4153	4606	0	0	65	0	0	GHB269X1	3423	2731	6007	2871	2325	13923	14354	12437	2782	12188	7945	7840	5182	10566	2587	3646
70.23	RIGHT	1	16	1	White	1.44274e+06	14333	47705	5627	3493	4996	1438	4143	1673	650	3625	14450	49333	6107	3475	4783	1281	4081	1452	589	3706	1908	0	0	74	0	0	GHB259X1	1885	1675	5787	3037	2276	9793	11346	11961	2426	11247	6989	6731	5041	10503	2251	3052
71.55	RIGHT	2	16	1	White	1.22645e+06	14352	45098	6107	2891	4952	1277	3408	1388	617	3707	14643	47492	6863	3005	4753	1123	3910	1377	475	3492	828	0	0	63	0	0	GHB291X1	2571	1882	4972	2675	1612	9781	11275	8104	2617	10597	6762	6395	4461	8864	2087	3024
72.71	RIGHT	1	18	1	White	1.49777e+06	14644	45597	6404	3829	5085	1770	3403	1628	415	3807	14828	47264	6350	3783	4130	1357	3439	1611	477	3628	3618	0	0	67	0	0	GHB296X1	2418	1372	7244	2776	1795	9940	11837	12599	2653	12267	7778	6778	5199	10779	2184	3579
69.82	RIGHT	2	20	1	White	1.51036e+06	16605	46699	5961	3587	5122	1516	4073	1663	523	3811	14983	48339	7031	3890	4390	1406	4389	1523	576	3862	3133	0	0	61	0	0	GHB282X1	2203	1808	6789	3060	2404	10488	10932	11981	2478	10863	7610	5677	5335	12508	2338	3599
86.4	RIGHT	1	18	1	White	1536409	12448	44388	6582	3246	5206	1445	3396	1469	315	3960	12344	45549	6751	3388	4587	1409	3873	1509	397	3953	4082	0	0	262	0	0	GHB303X1	2614	2022	6193	2800	1624	9617	12415	11453	2502	9781	6985	6281	4925	10713	2242	3514
74.88	RIGHT	2	20	1	White	1.37029e+06	12441	42046	5386	3544	4443	1445	3549	1245	418	3414	12747	43057	5827	3390	4512	1253	3730	1121	385	3335	3818	0	0	102	0	0	GHB258X1	3291	1910	5138	2759	1580	8499	12828	10199	2454	10307	7438	6621	4129	9666	2306	2870
85.43	LEFT	2	18	1	White	1.63669e+06	17442	47323	6278	4097	5195	1367	2733	1094	506	3467	19861	48305	6961	4258	4883	1283	3238	1331	454	3269	5461	0	0	126	0	0	GHB267X1	2197	2054	6657	2353	858	8073	9378	8203	2558	9327	6612	4806	4819	8765	1860	4063
71.96	RIGHT	2	20	1	White	1.34444e+06	12115	36994	4845	3083	4277	1385	3475	1263	412	3120	15577	37482	4938	3532	4554	1261	3509	1146	435	2976	3988	0	0	80	0	0	GHB278X1	2431	1953	6441	2180	1637	8275	9757	10650	1925	10072	6679	4871	4386	7958	1951	3335
72.84	RIGHT	1	14	1	White	1.47454e+06	16065	43398	6180	4099	4101	1185	3643	1750	379	3703	15435	44200	6381	4175	3759	1211	3816	1558	431	3311	14907	0	0	77	0	0	GHB298X1	2423	1840	5749	2867	2096	9641	14177	9406	2703	10693	7091	7021	5008	9107	2304	3189
82.39	RIGHT	1	19	1	White	1211935	12584	46639	5991	3026	4580	1612	3925	1757	498	3568	16540	52665	6390	3244	3519	1519	4128	1673	497	3386	3130	0	0	35	0	0	GHB279X1	2618	1929	6697	3468	1920	10048	14260	12765	3133	13998	7078	7057	4057	11622	2501	3296
68.56	RIGHT	2	20	1	White	1.31973e+06	13329	43687	5426	3406	4851	1624	3443	1381	469	3443	13463	45804	5792	3521	4829	1520	3635	1416	629	3436	3681	0	0	35	0	0	GHB275X1	2312	2099	5276	2979	1471	8036	12083	9832	1845	11566	5550	6540	4469	9954	2061	3603
71.37	RIGHT	1	18	1	White	1.36602e+06	13893	44223	5993	2781	4765	1659	3523	1810	571	3988	14261	49014	6555	2861	4658	1349	3714	1705	608	3728	1490	0	0	64	0	0	GHB265X1	3052	1218	5603	3184	1848	8521	11012	8146	2249	11162	6213	6249	4219	9552	2322	2769
99.59	RIGHT	1	13	1	White	1345410	12917	37168	5029	2553	4268	1294	2502	1201	396	3206	12004	37450	5277	2608	4049	1091	2556	1146	436	3120	2967	0	0	56	0	0	GHB293X1	2629	1371	4141	2288	1250	7659	11611	8583	2105	8848	7014	5056	4604	10405	1773	3181
70.23	RIGHT	1	18	1	White	1.65468e+06	16199	50460	7617	4809	6078	1937	4109	2018	591	4277	15858	55601	7964	4764	5726	1847	4643	1604	598	4000	7940	0	0	150	0	0	GHB281X1	3206	1936	8544	4201	2509	10377	13381	9382	4007	15118	8831	8781	7053	11465	2896	3752
85.43	RIGHT	1	20	1	White	1.67049e+06	12888	50865	5800	3702	4876	1608	3799	1480	433	3822	13215	51673	6316	4536	4734	1380	4053	1399	436	3494	2924	0	0	108	0	0	GHB277X1	2417	2110	5620	3073	1838	9658	12436	12945	2567	9926	6649	6736	4877	11674	2591	2913
67.51	LEFT	2	18	1	White	1.36681e+06	13917	44548	6051	2810	5096	1469	3237	1402	420	3557	13744	45488	6035	2916	4648	1220	3448	1338	445	3373	1154	0	0	31	0	0	GHB276X1	2240	1405	7364	3189	1697	8197	10788	11196	2885	11900	6094	5567	4870	10252	1823	3150
79.33	RIGHT	1	20	1	White	1.74869e+06	11951	46497	5964	3476	4560	1735	3324	1381	309	4087	14503	52366	6766	3556	4394	1446	3147	1382	371	3630	10426	0	0	63	0	0	GHB280X1	2500	1480	6329	3353	2518	8597	10814	9712	3121	12185	7761	7151	5584	7459	2084	3444
78.23	LEFT	2	14	1	White	1.31433e+06	12228	41967	5276	2964	4431	1242	3371	1215	423	3039	15371	40820	5147	2293	3893	1024	3376	1379	560	3001	3460	0	0	130	0	0	GHB287X1	1951	2278	6364	2768	1791	10630	11906	7917	2608	10246	6382	7233	5146	6804	2403	3985
84.73	RIGHT	1	20	1	White	1.62872e+06	10105	42764	5907	4011	5204	1338	3547	1404	426	3284	12507	43314	6334	4160	4406	1371	3334	1509	431	3114	26385	0	0	96	0	0	GHB309X1	2160	1560	5909	2951	2444	9514	12338	11025	2869	12278	6817	6311	5636	9504	2587	2799
74.23	LEFT	2	16	1	White	1.26293e+06	12938	43672	5913	3059	4555	1590	2814	1262	445	3237	12959	44900	6139	3232	4460	1399	3057	1499	480	3216	1075	0	0	12	0	0	GHB302X1	1973	1939	5461	3304	1143	7414	10966	8865	2324	10845	5973	5735	4000	8701	2503	2981
83.09	RIGHT	2	18			1.22173e+06	10414	36405	5817	2826	4298	1153	3306	1169	443	3021	14598	37066	5881	3033	4017	889	3466	1396	509	3134	7939	0	0	158	0	0	GHB308X1	2825	2284	5199	2600	1840	8435	9409	8537	2306	9832	5926	5633	3636	8532	1680	2804
74.42	RIGHT	2	16	1	White	1.43224e+06	16154	41445	6825	3855	5101	1693	3614	1461	551	3744	17306	43367	7375	3993	4666	1543	3840	1464	666	3892	9772	0	0	96	0	0	GHB311X1	1937	1063	7633	3348	2003	8419	12778	10352	2365	10538	7380	7080	4631	9428	2405	3234
83.49	RIGHT	2	19	1	White	1495671	12952	39624	5491	3307	4570	1484	2747	1471	327	3101	12116	39538	5721	3222	4354	1352	2609	1227	431	3047	3914	0	0	132	0	0	GHB312X1	2423	1206	4502	2292	1161	9309	13017	9152	2502	11677	6381	4661	4126	8323	1975	3385
66.18	RIGHT	1	16	1	White	1.47106e+06	16361	47529	6793	3563	5217	1971	3701	1560	499	4078	17153	50898	7747	3705	4985	1809	4028	1571	557	4335	2038	0	0	40	0	0	GHB318X1	2971	1853	6433	2596	1845	9152	13351	11887	2667	9423	7176	6274	4910	11507	2398	3525
69.39	RIGHT	1	16	1	White	1.37444e+06	19815	48174	6359	3642	5801	1925	3517	1678	568	4404	19096	52697	6239	3342	5150	1593	3960	1424	618	4383	1753	0	0	53	0	0	GHB317X1	2855	2374	5075	2295	1437	10037	14692	9182	2515	10570	6499	6157	4832	11306	2508	3777
71.41	RIGHT	2	18	1	White	1.35549e+06	15409	58784	5828	3106	4415	1688	2503	1278	453	3927	14424	61347	6368	3182	4741	1694	5014	2017	664	4026	3127	0	0	43	0	0	GHB332X1	2342	1913	7216	3015	2691	9338	11267	11042	2866	12121	6803	6498	4879	12200	3390	4226
65.46	LEFT	1	20	18	Other Race	1.41623e+06	14468	43593	6169	3265	5107	1669	3909	1450	580	3907	13591	44288	6886	3314	4890	1509	3777	1453	548	3924	1252	0	0	26	0	0	GHB319X1	2110	989	5198	3011	1492	7698	12634	10634	2640	9552	6516	6605	4154	10210	1635	3316
77.77	RIGHT	1	18	3	Asian Indian	1447547	14806	50594	5615	3366	4309	1860	3852	1635	342	3769	15752	52062	6516	3314	2971	2033	4171	1733	491	3895	2219	0	0	30	0	0	GHB340X1	2155	2019	4768	2581	1653	9860	9387	10171	2160	10434	6438	5210	4351	8834	2306	2651
73.08	RIGHT	1	20	1	White	1.39389e+06	17540	62548	8354	3939	4068	1865	5042	1905	356	3910	16150	73602	8798	4008	3838	1842	4865	1925	525	3712	2550	0	0	63	0	0	GHB334X1	2117	1485	5436	2932	1847	10535	11734	12282	2428	10224	7497	7143	4929	9612	2179	3229
78	RIGHT	1	20	1	White	1.50892e+06	13198	45066	6467	3548	5744	1627	3845	1510	597	3543	12938	45310	6428	3554	5447	1486	3897	1643	570	3543	2218	0	0	50	0	0	GHB322X1	2750	1428	4664	3225	1808	11574	13496	10215	3033	11782	7301	8517	4923	11302	2457	3650
85.41	RIGHT	2	17	1	White	1.27241e+06	15788	57686	5071	3051	4039	1386	2605	1108	447	3011	15883	68701	5777	3141	2457	1768	3394	1055	417	2973	8093	0	0	121	0	0	GHB341X1	2274	2068	5350	1710	1610	7252	9657	9197	1597	8820	4809	4916	4731	7483	1958	3041
76.82	RIGHT	1	18	1	White	1.68348e+06	18063	57721	6112	3161	4786	2104	3755	1640	273	3809	16281	60391	7026	2855	3523	2314	4241	1539	468	3993	9215	0	0	49	0	0	GHB329X1	2861	2214	7635	2900	1318	10429	11173	11165	3168	13286	7321	5411	5425	10849	2260	3959
71.66	RIGHT	1	20	1	White	1.38928e+06	16887	57089	6664	3617	5243	2037	3459	1766	511	4138	17995	62657	6940	3569	5404	1789	4030	1772	622	4299	1389	0	0	85	0	0	GHB330X1	3011	2046	4032	2144	1523	10214	11280	8971	2135	11396	6047	6277	4639	9012	2344	2929
76.97	RIGHT	1	18	1	White	1.53019e+06	17230	46303	6679	4140	6499	1957	3456	1448	581	4217	15590	48903	7138	4425	5969	1759	3625	1514	588	3954	5665	0	0	87	0	0	GHB327X1	2400	1722	5147	3620	2251	10246	12752	8363	3087	10856	6361	7154	4922	8601	1999	3104
73.07	RIGHT	1	20	1	White	1.61544e+06	17065	49243	7144	3309	5808	2239	3648	1613	738	4354	16543	51807	7123	3476	5020	1742	3772	1495	596	4299	2497	0	0	193	0	0	GHB326X1	2258	2068	6833	2654	1781	9760	11904	10599	3148	14502	8295	9234	5223	10769	1701	3724
72.49	LEFT	1	18	1	White	1.82982e+06	17532	55669	6862	4203	5379	1782	3458	1647	486	3845	18106	59110	6998	3790	5039	1592	3698	1637	430	3802	6424	0	0	114	0	0	GHB325X1	3100	3025	8132	2882	2169	9955	13040	10545	3179	13104	7974	6983	6311	10508	2435	3235
71.48	RIGHT	1	20	5	Chinese	1.35522e+06	13334	59781	6106	3422	4510	1898	4685	2166	343	3894	15586	63019	6513	3212	4593	1926	4927	2083	663	3885	1718	0	0	54	0	0	GHB339X1	2202	1413	4242	2711	1747	11659	12481	10971	2771	11266	7159	5302	5332	10652	2273	3338
70.3	LEFT	2	20	1	White	1.21048e+06	13113	57003	5559	2673	4471	1492	3879	1773	460	3191	11586	57793	5653	2676	4151	1579	3946	1675	650	3282	1522	0	0	19	0	0	GHB337X1	2353	1323	4938	2570	1519	9434	12054	8674	1948	12066	6904	5890	4025	9023	1868	3820
85.45		2				1.2774e+06	10903	50671	5466	2664	3945	1573	3684	1405	353	3173	11584	50702	5875	2538	4116	1594	4215	1496	557	2931	6162	0	0	60	0	0	GHB344X1	1751	1681	6445	2508	1444	8223	8745	8236	1946	8875	5464	4812	4150	7862	2353	3743
69.23		2				1.43795e+06	20206	64819	5910	3007	4185	1559	4198	1904	509	3345	19258	69438	6398	2854	4291	1491	4432	1872	640	3278	1797	0	0	72	0	0	GHB342X1	2876	1813	5671	2644	1854	10157	10354	10154	2283	11480	6819	5155	5035	9738	1974	3237
85.29		1	16	1	White	1.5903e+06	13077	51223	6112	3844	4654	2047	4010	2116	425	3616	13731	65082	5997	3557	5120	1635	4489	2240	749	3595	6310	0	0	26	0	0	GHB336X1	2926	993	5812	3032	1670	9732	10217	10596	2265	12247	5984	6372	5247	10927	2209	3398
[truncated: 81 more columns]
